# Supplementary material for: The cell cortex-localized protein CHDP-1 is required for dendritic development and transport in C. elegans neurons
Source: PLoS Genet. 2022 Sep 20;18(9):e1010381. doi: 10.1371/journal.pgen.1010381 (PMC9524629; doi:10.1371/journal.pgen.1010381)
Supplement: S2 Table — (XLSX) [file pgen.1010381.s015.xlsx]

## Sheet: Figure 1
wyIs592																				PVD developmental data in early L4
The number of branches in the 100 μm segment anterior to PVD cell body (1 day)															The ratio of the 2o branches intensity to the 1o dendrite intensity					No. of 4° branches initiated [100 μm/hr]				No. of 4° branches retracted [100 μm/hr]
Wild-type					chdp-1(zac135)					chdp-1(tm4947)						Wild-type	chdp-1(zac135)	chdp-1(tm4947)		Number	Wild-type	chdp-1(tm4947)		Number	Wild-type	chdp-1(tm4947)
Number	2°	3°	4°		Number	2°	3°	4°		Number	2°	3°	4°		Number	2°/1°	2°/1°	2°/1°		1	24	13.5		1	17.5	10
1	8	8	31		1	11	11	24		1	14	13	26		1	0.105076	0.0399339	0.0235199		2	23	10.5		2	11.5	5.5
2	9	9	34		2	11	11	16		2	11	9	22		2	0.147808	0.0339759	0.0462032		3	24	12.5		3	12.5	7
3	9	9	32		3	12	12	25		3	13	11	27		3	0.158469	0.0275937	0.0194623		4	23.5	12		4	12.5	6
4	6	6	28		4	14	13	18		4	16	14	23		4	0.157293	0.034192	0.0235761		5	23.5	11		5	12.5	6
5	9	9	28		5	13	11	21		5	13	10	25		5	0.131524	0.0202855	0.0262785		6	25	14		6	14.5	6.5
6	7	7	29		6	11	11	26		6	13	11	26		6	0.134451	0.0185706	0.0117306		7	34	17		7	13.5	4
7	7	7	33		7	13	13	21		7	13	13	25		7	0.386609	0.029327	0.0177948		8	30.5	18		8	11	6
8	7	7	31		8	11	10	21		8	14	14	23		8	0.147279	0.0169778	0.0392891		9	32.5	13.5		9	14	7
9	8	8	35		9	16	13	27		9	10	10	21		9	0.150211	0.0244932	0.0260327		10	35.5	15.5		10	11	8
10	8	8	38		10	13	10	25		10	12	12	23		10	0.151803	0.0135495	0.0459919
11	7	7	34		11	9	9	21		11	13	9	22		11	0.128415	0.0155831	0.036454
12	8	7	28		12	12	10	21		12	9	8	18		12	0.197061	0.01901	0.0207616		4° branches growth [μm/hr]				4° branches retraction [μm/hr]
13	8	8	32		13	14	12	29		13	8	7	17		13	0.210345	0.017193	0.017123		Number	Wild-type	chdp-1(tm4947)		Number	Wild-type	chdp-1(tm4947)
14	10	8	35		14	11	9	21		14	10	9	22		14	0.254301	0.0150236	0.0269943		1	6.70703	3.43672		1	5.04162	6.0165
15	9	9	37		15	15	13	19		15	13	13	26		15	0.120121	0.0331207	0.0265762		2	4.92947	5.74941		2	1.98407	3.0825
16	9	8	33		16	10	10	19		16	11	9	17		16	0.182004	0.0231103	0.0355943		3	10.706	3.98571		3	5.15657	2.30333
17	7	7	28		17	12	11	13		17	12	12	25		17	0.207502	0.0115249	0.0244953		4	3.82347	3.3		4	0.898681	3.15574
18	7	7	29		18	13	13	22		18	11	7	18		18	0.103058	0.016901	0.0233995		5	3.08388	4.86577		5	2.03854	1.96267
19	6	6	31		19	19	15	28		19	12	10	23		19	0.176249	0.019609	0.0182408		6	7.50814	4.39147		6	4.63048	3.69207
20	8	8	38		20	11	11	23		20	12	10	23		20	0.104039	0.0280825	0.0199793		7	2.55	3.48545		7	1.37262	3.249
															21	0.0635246	0.0327317	0.0168585		8	3.75943	4.26738		8	5.655	3.94933
															22	0.296407	0.0430361	0.0293368		9	15.9933	3.43692		9	4.04706	1.85143
															23	0.632799	0.0288121	0.0121864		10	8.4968	2.53467		10	3.3871	4.05067
															24	0.231223	0.0464333	0.0306349		11	4.96826	4.79241		11	4.77805	1.93869
															25	0.149704		0.0337276		12	5.00357	5.46		12	2.12286	4.17538
																				13	16.495	6.7225		13	2.40923	3.1225
																				14	13.1054	5.158		14	2.35714	1.36678
																				15	4.23643	5.86		15	4.22357	3.84429
																				16	7.17306	3.00783		16	4.64429	1.86
																				17	5.87903	3.2339		17	2.04353	2.8665
																				18	9.68229	2.26588		18	4.17	2.55273
																				19	5.97964	10.848		19	5.25	3.68909
																				20	7.20566	11.5586		20	2.27	2.64724
																				21	5.8702	3.95636		21	4.37156	0.829811
																				22	5.46286	2.69514		22	4.92857	4.13077
																				23	6.0232	9.33158		23	1.87909	1.44471
																				24	9.98301	6.05294		24	3.93091	6.94737
																				25	6.50769	8.47565		25	2.75143	3.04154
																				26	8.78449	6.87429		26	3.74647	3.7152
																				27	8.04562	7.6245		27	5.08286	2.02075
																				28	13.4243	2.69412		28	3.57702	3.46846
																				29	4.5075	11.9478		29	5.30571	3.62291
																				30	9.48136	5.35714		30	3.72789
																				31	2.87882	20.76		31	1.78
																				32	2.7945	7.46		32	4.77692
																				33	12.2285	7.51959		33	5
																				34	2.80952	6.80211		34	5.09063
																				35	2.54816	5.7096		35	5.17263
																				36	2.34511	12.7371		36	4.16526
																				37	4.72742	8.784
																				38	5.71286	7.924
																				39	9.59636	5.08385
																				40	7.07617	5.06667
																				41	5.29787	5.0136
																				42	4.068	3.21718
																				43	18.57	4.05143
																				44	11.3571	4.07829
																				45	6.97125	17.7933
																				46	5.64	7.965
																				47	7.389	4.72071
																				48	8.06914	7.74
																				49	3.91	3.0562
																				50	2.06415	5.016
																				51	3.03702	5.60029
																				52	4.92197	3.03281
																				53	9.59657	3.51709
																				54	3.27257	5.48267
																				55	5.05459	4.72629
																				56	4.06543	3.28071
																				57	6.15	4.01667
																				58	12.1133	4.16824
																				59	6.42316	5.36449
																				60	1.40571	2.34171
																				61	5.73455	3.72632
																				62	6.38571	4.88353
																				63	4.84163	2.88111
																				64	1.99452	3.23838
																				65	2.46585	10.21
																				66	5.51889	5.94727
																				67	5.425	5.09684
																				68	6.43091	4.24071
																				69	1.872	3.67615
																				70	3.615	6.54
																				71	10.5505	7.5551
																				72	4.24421	9.30107
																				73	5.54516	3.8232
																				74	4.2176	7.97053
																				75	4.3344	3.78735
																				76	4.50643	7.90714
																				77	1.80857	4.9215
																				78	4.98885	7.6065
																				79	3.02182	7.2931
																				80	4.65886	17.9486
																				81	1.77226	2.98286
																				82	7.26	7.06118
																				83	4.19857	5.7
																				84	2.07486	13.5316
																				85	7.16057	6.30231
																				86	4.50783	4.122
																				87	3.71032	12.0829
																				88	3.90563	11.2829
																				89	3.35745	7.23086
																				90	1.76857	5.84449
																				91	6.52556	7.11652
																				92	4.49412	6.75396
																				93	6.722	3.21636
																				94	4.58769	4.34743
																				95	3.24492	7.11677
																				96	5.16	5.86186
																				97	2.88115	10.1974
																				98	9.30973	3.459
																				99	5.88536	5.48
																				100	3.3434	3.96545
																				101		7.35231
																				102		5.38

## Sheet: Figure 2
The number of branches in the 100 μm segment anterior to PVD cell body (1 day)																														The ratio of the primary branches intensity to the secondary branches intensity
Wild-type					chdp-1(tm4947)					chdp-1(tm4947);Ex[Pchdp-1::chdp-1]					chdp-1(tm4947);Ex[PVD::chdp-1]					chdp-1(tm4947);Ex[Skin::chdp-1]					chdp-1(tm4947);Ex[Muscle::chdp-1]						Wild-type	chdp-1(tm4947)	Pchdp-1::chdp-1	PVD::chdp-1	Skin::chdp-1	Muscle::chdp-1
Number	2°	3°	4°		Number	2°	3°	4°		Number	2°	3°	4°		Number	2°	3°	4°		Number	2°	3°	4°		Number	2°	3°	4°		Number	2°/1°	2°/1°	2°/1°	2°/1°	2°/1°	2°/1°
1	8	8	31		1	11	11	24		1	11	11	30		1	9	9	32		1	12	10	20		1	13	12	25		1	0.267162	0.0348149	0.0249054	0.296448	0.0248558	0.0276624
2	9	9	34		2	11	11	16		2	8	7	35		2	8	8	28		2	13	11	18		2	12	12	29		2	0.108894	0.0139943	0.172419	0.146969	0.0196378	0.0267819
3	9	9	32		3	12	12	25		3	7	7	40		3	10	10	33		3	11	11	26		3	11	11	25		3	0.137754	0.0159454	0.17446	0.0701576	0.0202845	0.028829
4	6	6	28		4	14	13	18		4	6	6	34		4	10	10	27		4	13	10	26		4	10	8	20		4	0.275085	0.0343942	0.293268	0.041603	0.031258	0.0323148
5	9	9	28		5	13	11	21		5	9	9	39		5	9	9	30		5	11	11	28		5	12	10	21		5	0.300134	0.0260611	0.186742	0.278527	0.0119666	0.0276012
6	7	7	29		6	11	11	26		6	6	6	30		6	8	7	30		6	10	9	21		6	9	8	20		6	0.100813	0.02998	0.170347	0.330816	0.0226833	0.0270602
7	7	7	33		7	13	13	21		7	10	9	32		7	6	6	28		7	11	11	27		7	11	10	23		7	0.198828	0.0191053	0.0673459	0.10559	0.0214992	0.0168009
8	7	7	31		8	11	10	21		8	9	9	34		8	11	11	32		8	10	9	18		8	14	13	26		8	0.183092	0.0307206	0.100358	0.207357	0.023604	0.0315751
9	8	8	35		9	16	13	27		9	7	7	40		9	4	4	30		9	11	11	24		9	11	10	20		9	0.106129	0.0220002	0.0289151	0.0653542	0.0268238	0.0201993
10	8	8	38		10	13	10	25		10	11	10	44		10	8	8	22		10	11	11	23		10	13	11	23		10	0.11544	0.012152	0.165919	0.0502345	0.0272184	0.0229076
11	7	7	34		11	9	9	21		11	8	8	33		11	10	9	22		11	12	11	25		11	9	8	18		11	0.14512	0.0311205	0.1844	0.160855	0.0254012	0.0145551
12	8	7	28		12	12	10	21		12	10	10	35		12	8	8	24		12	14	13	25		12	12	10	21		12	0.135468	0.0207437	0.306137	0.247842	0.0255151	0.0184538
13	8	8	32		13	14	12	29		13	5	5	32		13	4	4	24		13	11	10	21		13	12	12	21		13	0.0941911	0.0237517	0.541386	0.336664	0.0195507	0.0250283
14	10	8	35		14	11	9	21		14	10	10	35		14	5	5	22		14	12	12	24		14	8	8	25		14	0.218784	0.0287584	0.154245	0.0526435	0.0234336	0.0366103
15	9	9	37		15	15	13	19		15	10	9	38		15	7	6	28		15	13	12	23		15	11	11	23		15	0.172399	0.0119818	0.590116	0.126077	0.0205274	0.0257617
16	9	8	33		16	10	10	19		16	8	8	30		16	11	11	34		16	10	10	18		16	12	11	25		16	0.135829	0.0177347	0.0674745	0.340922	0.0241319	0.0187286
17	7	7	28		17	12	11	13		17	7	6	45		17	6	6	35		17	13	12	21		17	12	12	20		17	0.405558	0.0261172	0.0621499	0.0370918	0.0158062	0.0308189
18	7	7	29		18	13	13	22		18	6	6	31		18	13	13	35		18	9	9	20		18	15	13	27		18	0.149571	0.0348648	0.247345	0.0573154	0.0156787	0.0265892
19	6	6	31		19	19	15	28		19	7	7	35		19	9	9	34		19	11	10	19		19	13	13	20		19	0.223639	0.016772	0.0675043	0.524966	0.0383661	0.0317947
20	8	8	38		20	11	11	23		20	10	10	30		20	9	8	29		20	10	9	24		20	10	9	20		20	0.140837	0.0273487	0.0419417	0.0330223	0.0297988	0.0312487
															21	12	12	36		21	12	10	20		21	12	12	25		21	0.182361	0.0226474	0.0978074	0.176037	0.0333705	0.0256734
															22	11	11	33		22	13	13	22		22	15	13	20		22	0.245566	0.0176781	0.299121	0.0722415	0.0411252	0.0331133
																														23	0.116514	0.0137634	0.0575177	0.122206	0.0224845	0.0287062
																														24	0.0960068	0.0242136	0.281528	0.221766	0.0189797	0.0304058
																														25		0.0319679	0.0160202	0.0660894	0.0206423
																														26			0.192284	0.0212284
																														27			0.208799	0.0888102
																														28			0.0318716
																														29			0.0339182
																														30			0.0649274
																														31			0.0598664
																														32			0.31885
																														33			0.151162
																														34			0.241593
																														35			0.290623
																														36			0.0263139
																														37			0.181288
chdp-1(tm4947); Ti[Phsp-16.48::chdp-1]; Is[PVD::myr-gfp]
The number of branches in the 100 μm segment anterior to PVD cell body (1 day)																																			The ratio of the 2o branches intensity to the 1o dendrite intensity
Control					Egg					L1					L2					L3					L4					young adult						Control	Egg	L1	L2	L3	L4	young adult
Number	2°	3°	4°		Number	2°	3°	4°		Number	2°	3°	4°		Number	2°	3°	4°		Number	2°	3°	4°		Number	2°	3°	4°		Number	2°	3°	4°		Number	2°/1°	2°/1°	2°/1°	2°/1°	2°/1°	2°/1°	2°/1°
1	14	13	20		1	15	14	27		1	10	10	22		1	9	9	35		1	11	11	29		1	10	10	30		1	14	13	24		1	0.0296394	0.0226453	0.025003	0.441475	0.0236038	0.0268451	0.0326417
2	10	9	22		2	12	12	18		2	12	11	25		2	7	7	26		2	9	9	32		2	13	13	34		2	11	10	23		2	0.0237883	0.0226244	0.0188321	0.107007	0.0280969	0.0290456	0.0373187
3	11	9	24		3	13	12	9		3	13	11	23		3	9	9	29		3	14	12	33		3	11	10	28		3	15	13	25		3	0.0208702	0.0188944	0.0315892	0.0571558	0.0440747	0.0286917	0.0223337
4	15	13	26		4	14	13	26		4	9	9	24		4	9	9	29		4	13	12	35		4	14	14	29		4	10	10	28		4	0.0168776	0.0273028	0.0220108	0.044412	0.051818	0.0146706	0.025387
5	14	11	24		5	10	10	15		5	12	10	23		5	8	7	23		5	12	11	31		5	14	13	31		5	11	11	28		5	0.0140164	0.0291176	0.02682	0.452932	0.0392454	0.0286823	0.0182062
6	12	10	25		6	17	15	26		6	13	12	23		6	10	10	33		6	12	11	34		6	16	16	32		6	13	12	19		6	0.0326678	0.0292037	0.0219593	0.0383402	0.0773939	0.025466	0.0190837
7	15	9	24		7	13	12	26		7	9	9	18		7	7	7	30		7	11	10	29		7	12	11	32		7	12	10	21		7	0.0116639	0.0315261	0.0364078	0.116973	0.0469643	0.0221969	0.0162377
8	16	15	30		8	12	10	19		8	11	11	22		8	8	8	21		8	9	9	32		8	18	18	34		8	12	12	22		8	0.0245639	0.0189413	0.0189353	0.183595	0.0760065	0.027803	0.0241602
9	10	10	25		9	13	11	20		9	13	12	21		9	7	7	35		9	7	7	17		9	9	9	28		9	9	9	23		9	0.0411449	0.0365237	0.0324077	0.126391	0.0199014	0.025856	0.0317282
10	14	13	27		10	13	12	24		10	13	11	26		10	9	9	36		10	9	9	30		10	11	11	24		10	9	9	19		10	0.016697	0.0284024	0.0298287	0.0451195	0.0625233	0.021616	0.0158408
11	12	11	28		11	13	13	24		11	10	10	21		11	6	6	27		11	9	9	23		11	11	11	20		11	11	9	17		11	0.0284361	0.0329489	0.0345024	0.062681	0.0705772	0.0302529	0.0273404
12	10	9	25		12	12	11	19		12	16	15	27		12	14	12	33		12	10	10	26		12	9	8	25		12	13	13	22		12	0.0233931	0.013177	0.021311	0.0353612	0.0442119	0.0211908	0.0112021
13	12	11	26		13	13	10	24		13	15	13	29		13	8	8	31		13	9	9	34		13	12	12	32		13	13	12	24		13	0.0136163	0.0259821	0.0210102	0.112172	0.0341135	0.0156632	0.0206105
14	10	10	18		14	14	14	30		14	13	12	24		14	8	7	32		14	13	13	32		14	11	11	27		14	10	10	19		14	0.0175904	0.0281454	0.018738	0.151391	0.0316128	0.0167452	0.0245328
15	11	9	18		15	9	9	21		15	11	10	17		15	8	8	39		15	13	12	40		15	13	11	29		15	13	12	24		15	0.0243035	0.029414	0.0257466	0.0980297	0.0356442	0.0307802	0.0250671
16	15	15	30		16	11	11	16		16	12	12	22		16	8	8	29		16	13	13	36		16	16	16	36		16	15	13	27		16	0.0362544	0.0296542	0.0224046	0.0395337	0.0205652	0.0282465	0.0296911
17	12	11	23		17	15	13	24		17	12	11	23		17	10	10	35		17	12	12	32		17	15	14	32		17	12	12	22		17	0.0150546	0.0234664	0.0241021	0.0647504	0.0223689	0.0269536	0.0474088
18	9	9	23		18	15	15	14		18	13	13	22		18	7	7	33		18	10	10	28		18	13	11	29		18	12	12	25		18	0.0170411	0.0122329	0.0249055	0.138523	0.0207877	0.0214189	0.0129847
19	13	11	25		19	13	12	25		19	11	10	20		19	6	6	29		19	13	11	31		19	13	12	25		19	10	9	19		19	0.0133987	0.023331	0.0161283	0.0634621	0.0215202	0.021807	0.0253136
20	9	9	20		20	12	12	26		20	12	12	21		20	9	9	31		20	10	10	29		20	12	11	30		20	12	11	24		20	0.018459	0.0340671	0.0231032	0.148611	0.035585	0.0264529	0.0270983
21	12	11	31		21	13	12	30		21	14	14	28		21	7	6	33		21	9	9	27		21	13	13	37		21	13	11	22		21	0.0237754	0.0264189	0.0206589	0.0595066	0.038983	0.0220263	0.0263376
22	15	12	19		22	11	10	17		22	12	12	18		22	8	8	30		22	10	10	33		22	9	9	30		22	10	9	16		22	0.0332573	0.0188986	0.0241286	0.0406477	0.0292096	0.0365443	0.0294762
										23	12	12	23		23	5	5	27		23	11	11	37							23	12	12	26		23	0.0167037	0.033418	0.0222176	0.0581403	0.0211669	0.0212399	0.0282253
										24	11	11	19		24	7	7	27		24	12	12	40							24	11	10	28		24	0.0236559	0.019503	0.01647	0.0503167	0.0403091	0.0331072	0.0161149
										25	10	10	22		25	5	5	18		25	11	10	30							25	10	10	23		25	0.0171668		0.0224184	0.0471495	0.0254685	0.0205413	0.0214694
										26	11	10	26		26	8	8	43		26	10	10	25							26	12	12	22		26	0.0389795		0.0203176	0.0401616	0.0366858	0.0263251	0.0140287
										27	10	10	21		27	6	6	36		27	11	11	34							27	12	11	22		27	0.0220064			0.0544514	0.0281137	0.0248824	0.0366392
										28	12	11	24		28	10	10	33		28	8	8	29							28	13	12	25		28	0.0281619			0.0604129	0.0386955	0.0340489	0.025179
										29	12	11	20		29	10	10	31		29	12	12	38							29	15	15	28		29	0.0222512			0.0558052	0.0184902	0.0314754	0.0302432
										30	15	13	27		30	5	5	29																	30	0.0193775			0.128075	0.0324386	0.0263904	0.0213834
															31	7	7	34																	31				0.0840402	0.0822416	0.0167411
															32	5	5	28																	32				0.0316987	0.0355938	0.0251511
															33	9	9	37																	33				0.0814117	0.0203972	0.0242762
															34	9	9	49																	34				0.0729838	0.0379478	0.0225733
															35	8	8	38																	35				0.0480006	0.0183395	0.0223471
															36	11	11	37																	36				0.0367503	0.026941	0.0178532
															37	9	9	36																	37				0.0282468	0.049817	0.031092
															38	9	9	30																	38				0.0265852	0.0325834
															39	7	7	32																	39				0.0689598	0.0444663
															40	13	13	47																	40				0.286818	0.0215446
															41	11	10	30																	41				0.105098	0.0401861
															42	12	12	27																	42				0.03503	0.0350652
															43	5	5	39																	43				0.0349139	0.0579506
															44	9	9	35																	44				0.0829927	0.0366927
																																			45				0.0473923	0.130454
																																			46				0.0752554
																																			47				0.0385362
																																			48				0.0641026
																																			49				0.0366309

## Sheet: Figure 3
The number of branches in the 100 μm segment anterior to PVD cell body (1 day)																																								The ratio of the 2o branches intensity to the 1o dendrite intensity
Wild-type					chdp-1(tm4947)					chdp-1(tm4947);Ex[PVD::chdp-1]					chdp-1(tm4947);Ex[PVD::chdp-1 ΔP1]					chdp-1(tm4947);Ex[PVD::chdp-1 ΔP2]					chdp-1(tm4947);Ex[PVD::chdp-1 ΔCH]					chdp-1(tm4947);Ex[PVD::chdp-1 ΔHelix]					chdp-1(tm4947);Ex[PVD::chdp-1 ΔC]						Wild-type	chdp-1(tm4947)	chdp-1(tm4947);Ex[PVD::chdp-1]	chdp-1(tm4947);Ex[PVD::chdp-1 ΔP1]	chdp-1(tm4947);Ex[PVD::chdp-1 ΔP2]	chdp-1(tm4947);Ex[PVD::chdp-1 ΔCH]	chdp-1(tm4947);Ex[PVD::chdp-1 ΔHelix]	chdp-1(tm4947);Ex[PVD::chdp-1 ΔC]
Number	2°	3°	4°		Number	2°	3°	4°		Number	2°	3°	4°		Number	2°	3°	4°		Number	2°	3°	4°		Number	2°	3°	4°		Number	2°	3°	4°		Number	2°	3°	4°		Number	2°/1°	2°/1°	2°/1°	2°/1°	2°/1°	2°/1°	2°/1°	2°/1°
1	8	8	31		1	14	13	26		1	9	9	32		1	9	9	33		1	10	10	37		1	13	11	22		1	12	12	26		1	7	7	29		1	0.163274	0.0216337	0.0914802	0.195372	0.0602567	0.0241795	0.0139802	0.20163
2	9	9	34		2	11	9	22		2	8	8	28		2	9	9	20		2	13	10	21		2	11	10	17		2	12	9	19		2	7	7	32		2	0.134701	0.0274031	0.0336787	0.0283856	0.0801532	0.0198415	0.039311	0.118009
3	9	9	32		3	13	11	27		3	10	10	33		3	9	9	28		3	12	12	24		3	12	12	30		3	11	10	27		3	8	8	26		3	0.152127	0.0358286	0.0502903	0.242358	0.0837041	0.0387699	0.0278742	0.0483327
4	6	6	28		4	16	14	23		4	10	10	27		4	5	5	32		4	11	11	34		4	12	10	24		4	13	13	30		4	6	6	33		4	0.143823	0.0368807	0.133837	0.0295638	0.128062	0.0228055	0.0153771	0.15969
5	9	9	28		5	13	10	25		5	9	9	30		5	3	3	28		5	5	5	32		5	15	13	22		5	13	13	23		5	9	9	30		5	0.153244	0.0195832	0.141369	0.0278925	0.0820303	0.0240117	0.026898	0.48711
6	7	7	29		6	13	11	26		6	8	7	30		6	10	10	28		6	8	8	24		6	11	10	21		6	12	8	20		6	3	3	27		6	0.105078	0.0407798	0.248179	0.394252	0.0407994	0.0247275	0.0278505	0.0729893
7	7	7	33		7	13	13	25		7	6	6	28		7	10	9	22		7	8	8	23		7	11	10	14		7	12	10	29		7	7	7	24		7	0.13356	0.0336652	0.338112	0.0440763	0.0342628	0.023497	0.0364451	0.0806232
8	7	7	31		8	14	14	23		8	11	11	32		8	10	10	31		8	6	6	22		8	12	10	17		8	13	9	22		8	4	4	26		8	0.10079	0.0191418	0.101362	0.036322	0.0753469	0.0341698	0.0192914	0.0457844
9	8	8	35		9	10	10	21		9	4	4	30		9	7	6	18		9	7	7	31		9	11	11	23		9	12	11	30		9	11	11	31		9	0.0972544	0.0224988	0.109534	0.173944	0.0458796	0.0302894	0.0157123	0.0442049
10	8	8	38		10	12	12	23		10	8	8	22		10	11	11	37		10	7	7	36		10	11	11	31		10	13	11	20		10	9	9	38		10	0.123257	0.0124805	0.161077	0.0988165	0.0466732	0.0260284	0.0255713	0.111385
11	7	7	34		11	13	9	22		11	10	9	22		11	10	10	24		11	10	10	27		11	12	12	20		11	13	13	27		11	9	9	29		11	0.313975	0.0235143	0.149966	0.12728	0.0508516	0.0416823	0.0139131	0.121664
12	8	7	28		12	9	8	18		12	8	8	24		12	13	11	33		12	9	8	40		12	11	11	20		12	11	9	27		12	9	9	36		12	0.121752	0.0182424	0.10891	0.296646	0.10692	0.0339229	0.0341621	0.0509903
13	8	8	32		13	8	7	17		13	4	4	24		13	12	12	29		13	11	11	31		13	11	11	19		13	13	10	26		13	4	4	32		13	0.118554	0.0166272	0.172832	0.255456	0.0695848	0.0268312	0.0196829	0.216157
14	10	8	35		14	10	9	22		14	5	5	22		14	9	9	12		14	9	9	29		14	12	10	22		14	12	9	22		14	7	6	30		14	0.179187	0.0413689	0.164781	0.0355063	0.0632989	0.0211021	0.0157249	0.0177919
15	9	9	37		15	13	13	26		15	7	6	28		15	13	13	26		15	5	5	32		15	11	11	13		15	11	10	19		15	10	10	34		15	0.276905	0.0266967	0.180401	0.0205261	0.142806	0.0155701	0.0217727	0.264095
16	9	8	33		16	11	9	17		16	11	11	34		16	8	8	35		16	9	9	32		16	12	10	19		16	11	10	25		16	9	8	37		16	0.250302	0.0199124	0.030589	0.0655662	0.238965	0.0205137	0.0489411	0.0224635
17	7	7	28		17	12	12	25		17	6	6	35		17	13	13	41		17	13	13	29		17	11	9	19		17	11	10	24		17	12	12	39		17	0.137597	0.0165892	0.108524	0.0503364	0.0484121	0.0162433	0.0140564	0.122707
18	7	7	29		18	11	7	18		18	13	13	35		18	9	9	36		18	11	10	30		18	11	10	23		18	11	10	22		18	9	9	27		18	0.355359	0.0344021	0.168373	0.048522	0.0975238	0.0416701	0.0225022	0.0732814
19	6	6	31		19	12	10	23		19	9	9	34		19	12	12	30		19	10	10	31		19	12	10	13		19	12	9	24		19	7	7	20		19	0.115725	0.0256872	0.10782	0.0795981	0.0651595	0.0422156	0.0157355	0.118112
20	8	8	38		20	12	10	23		20	9	8	29		20	14	13	29		20	9	9	36		20	11	12	23		20	12	8	23		20	7	7	30		20	0.219962	0.0201305	0.199054	0.134399	0.0183606	0.0306565	0.0167256	0.263487
										21	12	12	36		21	12	12	30		21	13	13	33		21	12	10	20		21	11	10	21		21	10	10	24		21	0.136194	0.0251344	0.0938403	0.314831	0.137531	0.015794	0.0136261	0.181368
										22	11	11	33		22	11	10	36		22	9	9	24		22	13	13	23		22	12	12	24		22	7	7	26		22	0.110375	0.0280234	0.145129	0.166976	0.099362	0.0451532	0.0312445	0.0732933
															23	5	5	30		23	10	10	31							23	11	11	28		23	9	9	34		23	0.117511	0.0320298	0.0953122	0.0221917	0.372572	0.0205256	0.0243652	0.208781
															24	9	9	29												24	11	10	23							24	0.0943047	0.0400618	0.12157	0.0989413	0.0287579	0.0262984	0.04874	0.206471
															25	11	11	34												25	12	10	30							25	0.243308	0.0384667	0.0480495	0.0545863	0.136508		0.0278117	0.127801
																														26	12	8	18							26				0.247851	0.0585179		0.0200934	0.138289
																														27	14	12	21							27				0.0309287	0.0408877
																														28	14	12	26							28				0.106686	0.0413709
																																								29				0.0973262	0.0987387
																																								30				0.0686721	0.0538215
																																								31				0.0378157	0.0681579
																																								32				0.159297	0.124086
																																								33					0.0864256
																																								34					0.0766883
																																								35					0.0433825

## Sheet: Figure 4
Early L3					moesinABD in early L3										moesinABD in early L3
Ratio of intensity (2° growth cone/1°)					The number of growth cones in the form of palm-shaped or finger-shaped in the 100 μm segment anterior to PVD cell bodyy within 30min after the formation of the 2°										Growth cone area (μm²)
gfp	chdp-1	moesinABD				Wild-type			chdp-1(tm4947)						t (min)	Wild-type											t (min)	chdp-1(tm4947)
2° growth cone/1°	2° growth cone/1°	2° growth cone/1°			Number	palm-shaped	finger-shaped		palm-shaped	finger-shaped					0	0.81	1.45	0.85	1.9	1.09	1.03	0.81	1.11	0.93	2.02		0	0.76	0.5	0.58	1.09	0.52	0.71	0.71	0.64	0.64	0.68
1.60885	2.64569	1.86122			1	13	4		2	18					2	0.94	1.42	1.24	1.37	1.25	1.1	1.05	0.92	0.95	1.55		2	0.72	0.61	0.73	1.02	0.49	0.61	0.72	0.61	0.93	0.58
0.959472	1.7174	3.10828			2	5	1		1	20					4	1.17	0.9	1.51	1.53	1.2	1.2	0.91	0.93	1.26	2.01		4	0.51	0.49	0.56	1.63	0.5	0.74	0.73	0.59	0.7	0.62
1.1004	2.00925	1.55659			3	10	1		4	26					6	0.91	0.99	1.38	1.8	1.5	1.1	0.8	0.72	1.68	2.44		6	0.62	0.52	0.55	1.05	0.4	0.75	0.57	0.58	0.69	0.66
0.71486	2.24679	4.35977			4	13	2		0	20					8	1.09	1.03	2.2	1.57	1.39	1.04	0.73	1.07	1.68	2.28		8	0.74	0.49	0.66	1.24	0.6	0.75	0.68	0.56	0.86	0.82
1.29743	2.22593	3.46315			5	14	0		2	18					10	0.91	1.36	1.91	1.74	1.16	1.39	0.76	0.84	1.32	2.48		10	0.71	0.38	0.65	1.14	0.45	0.65	0.63	0.71	1.17	0.71
1.30289	4.25204	2.84002			6	13	2		1	25					12	1.13	1.22	1.74	2.16	1.09	0.95	0.89	1.1	1.39	2.6		12	0.81	0.68	0.74	1.25	0.79	0.82	0.76	0.57	0.98	0.63
1.02816	3.41935	5.02548			7	7	1		1	26					14	1.37	1.23	1.32	2.01	1.46	0.96	1.03	0.77	1.59	2.1		14	0.63	0.75	0.65	0.9	0.54	0.74	0.68	0.58	1.21	0.72
1.38636	3.0256	3.49892			8	10	3		4	20					16	1.21	0.93	1.59	1.66	1.5	1.01	0.98	0.96	1.41	1.83		16	0.57	0.67	0.77	0.78	0.55	0.78	0.66	0.71	1.5	0.56
1.23882	3.30043	2.38519			9	9	2		1	18					18	1.15	0.98	1.5	2.12	1.44	1.09	1	0.9	1.07	2.04		18	0.56	0.75	0.52	0.99	0.65	0.93	0.68	0.54	1.18	0.78
0.874877	2.67138	2.11631			10	16	2		0	20					20	0.92	1.08	1.64	1.75	1.45	1.18	0.89	0.95	1.21	1.79		20	0.68	0.65	0.58	0.76	0.64	0.91	0.74	0.44	1.16	0.72
0.908437	1.37255	2.53099													22	1.13	1.12	1.66	1.76	1.42	1.3	0.87	0.8	1.43	1.68		22	0.52	0.76	0.61	0.76	0.84	0.93	0.62	0.66	1.4	0.78
0.594445	1.10895	1.33187													24	0.59	1.36	1.55	1.64	1.48	1.06	0.95	0.78	1.16	1.57		24	0.55	0.93	0.54	0.73	0.83	0.88	0.72	0.55	1.18	0.78
0.825764	1.7826	4.76505													26	0.82	1.88	1.53	1.44	1.39	0.92	0.83	0.85	1.43	1.62		26	0.64	0.66	0.6	0.9	0.87	0.7	0.79	0.74	1.36	0.97
0.714437	1.20955	3.56206													28	0.87	1.86	1.1	1.88	1.84	1.35	1.36	1.12	1.36	1.36		28	0.66	0.68	0.6	0.84	0.99	0.73	0.81	0.72	1.38	0.59
1.00526	1.77166	3.0593													30	1.56	1.43	1.87	2.2	1.89	1.03	0.84	0.81	1.22	1.98		30	0.81	0.52	0.57	1.15	0.77	0.84	0.94	0.52	1.06	0.82
1.0873	1.09797	2.12287
0.871699	0.988297	7.14833													Total intensity of growth cone (a.u.)
0.72464	1.83176	2.78466													t (min)	Wild-type											t (min)	chdp-1(tm4947)
0.760538	1.14413	1.96281													0	1.9068	2.45769	3.8888	3.02808	2.44169	2.1631	1.32895	2.07416	2.75027	5.20383		0	1.54299	0.787492	0.825658	1.87608	0.761487	1.34334	1.49956	1.06924	1.22844	0.891452
1.02531	1.27508	1.04583													2	2.41101	2.27697	6.06409	2.2045	2.64987	2.05386	1.80291	1.94451	2.68845	3.73299		2	1.52611	1.1046	1.01906	1.41184	0.504252	1.10728	1.28631	0.869918	1.68529	0.734368
1.01727	2.54913	6.23314													4	3.04616	1.18831	7.03163	2.31133	2.61412	2.27974	1.47523	1.62678	3.73128	5.13549		4	1.04855	0.829364	0.567907	2.63732	0.551978	1.25785	1.52222	0.85736	1.12574	0.815325
0.502002	2.17093	3.24889													6	2.19792	1.53716	6.28484	2.52675	2.92798	2.26237	1.12415	1.39917	5.01781	6.79061		6	1.29697	0.804685	0.750515	1.72404	0.414862	1.28335	0.890403	0.924203	1.04007	0.863886
0.604456	2.42221	4.40336													8	2.53867	1.47311	10.5226	2.36199	3.08966	1.95977	1.15707	2.03389	5.38438	6.03257		8	1.49046	0.819281	1.02711	2.15328	0.670825	1.16466	1.29811	0.88374	1.41232	0.969481
0.65782	1.21458	1.50006													10	2.26623	1.96779	8.48128	2.65863	2.40205	2.44722	1.05701	1.47757	4.1977	6.73412		10	1.55092	0.614421	0.854294	1.74847	0.535319	0.990804	1.29851	0.993336	2.19855	0.896283
0.740557	1.91118	2.62949													12	2.75123	1.4403	7.77649	3.0108	2.39484	1.66807	1.26279	2.05996	4.25513	6.90488		12	1.4609	1.10861	0.940431	1.71196	0.905334	1.18663	1.72231	0.817629	1.57341	0.81806
0.994932	1.52199	5.85811													14	3.54227	1.37517	5.63331	2.86997	3.0835	1.85033	1.51734	1.33995	4.94717	5.31723		14	1.25844	1.23405	0.806053	1.13413	0.55999	1.12554	1.46389	0.882491	2.09923	0.885563
0.849577	1.50111	3.80715													16	2.97533	1.18953	7.13788	2.41238	3.15448	1.95404	1.47038	1.81147	4.45329	4.87023		16	1.02718	0.952203	1.1248	0.933642	0.51337	1.14399	1.34185	1.1175	2.76304	0.593874
1.00906	1.35064	2.17566													18	2.77277	1.12288	6.81995	3.20027	3.07523	1.90653	1.61114	1.72169	3.07194	4.27405		18	1.07179	1.47767	0.730086	1.30924	0.730734	1.25696	1.26286	0.849813	2.20519	0.913323
1.06459	1.42131	2.25548													20	1.96841	1.28571	8.13479	2.79206	2.8531	1.90867	1.44122	1.48845	3.40538	3.68951		20	1.38429	1.11999	0.751872	0.972769	0.687969	1.3429	1.63152	0.649057	2.14471	0.887672
0.864204	2.13705	3.61284													22	2.51948	1.52658	7.82207	2.70431	2.84977	2.03703	1.25249	1.21093	3.71757	3.74689		22	0.812322	1.31769	0.792162	1.01887	0.974366	1.38115	1.33733	0.976814	2.77627	0.975144
1.03539	1.93591	3.23952													24	1.49046	2.02779	6.98376	2.56435	3.0946	1.81845	1.47882	1.29443	3.69055	3.91818		24	0.878633	1.85534	0.692342	0.986683	0.93928	1.46334	1.46551	0.880357	2.44349	0.926796
1.02733	2.09739	2.20484													26	2.00481	2.98105	6.97141	2.2347	2.72179	1.48723	1.26657	1.42236	4.61871	2.94848		26	0.995224	1.05516	0.677216	1.11166	0.978522	1.0562	1.41006	1.16951	2.68879	1.24349
1.23266	1.94503	2.38844													28	2.35052	2.62019	4.54891	2.96911	3.91661	2.24961	2.19885	1.85931	4.35397	3.26263		28	1.01964	1.04041	0.673954	1.12427	1.17892	1.03374	1.49448	1.10593	2.95549	0.673792
0.992065	1.97136	3.62926													30	3.60731	1.86064	7.99175	3.48811	4.10809	2.23159	1.62445	1.36194	3.85209	4.47839		30	1.1061	1.18246	0.74036	1.47184	0.948058	1.32336	1.93175	0.717614	2.55224	0.917522
1.2548	1.6764	1.55321
1.53165	1.99509	1.79744
1.26474	1.5118	1.80532
1.01504	2.04196	2.49995
1.94958	2.17062	2.91416
1.22218	2.3267	3.54859
1.01391	2.1842	5.70929
0.851585	2.04905	2.941
1.30319	2.21181	3.11926
1.20513	2.27154	3.34455
1.08969	2.75136	3.93432
0.945469	2.09086	4.15314
0.76259	2.04425	3.74445
1.20805	1.72437	3.49002
0.917614	2.44487	4.62053
1.0813	2.72101	2.6718
0.841273	1.87209	1.7663
1.03765	1.21287	2.84217
0.713371	1.82081	3.15355
0.755368	1.68975	2.56646
1.07074	1.18464	5.61266
1.17772	2.07176	3.95458
1.13398	1.58604	3.226
0.839316	1.62728	1.46399
1.0994	1.43236	3.19751
1.18937	1.35003	4.60047
1.33082	0.992231	2.63617
0.730923	1.34182	3.92049
1.26952	1.51017	3.40482
0.985342	1.2877	3.95982
1.57461	0.974	2.13315
0.896009	1.1035	5.44991
0.8242	1.30927	3.03305
1.11197	1.95783	2.30993
1.09401	1.62093	3.14904
1.21739	1.30963	3.43456
1.07266	1.41503	3.59729
1.12647	1.64409	4.22241
1.35258	1.54655	3.8812
0.721762	1.59706	3.45531
0.883193	2.02156	2.20668
0.96904	1.48632	2.65405
0.910104	1.61713	3.79026
0.970751	1.70096	3.35589
0.868759	1.22155	2.36616
0.984987	1.35379	5.41246
0.867199	1.04436	2.7984
0.820046	1.65916	2.46864
0.740813	1.25203	5.71224
0.787519	1.00531	2.7089
0.691184	1.13895	3.5173
0.813085	1.41157	4.71932
0.744897	1.38303	4.49373
0.798001	1.5028	3.04667
1.07723	1.24214	3.10666
0.709874	0.999102	4.96539
1.2376	2.47487	1.78125
0.905928	1.95012	2.12654
1.02295	1.95394	3.32947
1.29619	2.73264	2.93363
1.34332	1.76683	3.00907
1.02424	2.44364	3.4089
0.831984	2.10823	3.2728
1.27115	2.14985	2.80193
0.949956	2.82233	2.22433
0.98525	2.53812	1.82642

## Sheet: Figure 5
Body length in late L4 (μm)
Number	Wild-type	dma-1(wyIs686)	chdp-1(tm4947)	chdp-1(zac135)	chdp-1(tm4947);Ex[ser2p3::chdp-1]
1	900.882	955.586	905.441	981.123	856.541
2	944.507	931.899	918.499	810.822	934.607
3	1007.98	972.192	928.213	828.655	935.493
4	951.999	960.623	829.627	872.5	926.004
5	974.258	987.016	1038.01	1013.85	953.043
6	1071.29	994.182	1015.55	946.859	916.665
7	1050.09	1026.19	893.03	800.492	985.54
8	1091.38	994.385	995.864	1009.57	984.584
9	952.555	941.245	958.602	940.048	929.718
10	993.045	946.608	939.529	995.796	911.752
11	879.818	979.884	930.041	991.17	986.643
12	958.44	916.475	1010.38	918.31	981.082
13	898.274	874.456	981.544	1010.79	941.871
14	1034.8	1034.99	987.236	969.802	945.287
15	961.08	1025.8	993.29	1060.6	965.553
16	914.726	1003.56	918.137	993.866	972.452
17	953.021	987.398	929.789	960.548	965.949
18	880.106	887.242	969.776	854.618	971.302
19	976.448	996.446	980.9	997.946	894.101
20	948.907	936.469	944.312	944.002	990.61
21	957.787				980.591
22	867.507
Amplitude (μm)
	Wild-type											dma-1(wyIs686)												chdp-1(tm4947)												chdp-1(zac135)												chdp-1(tm4947);Ex[ser2p3::chdp-1]
Number	1	2	3	4	5	6	7	8	9	10		Number	1	2	3	4	5	6	7	8	9	10		Number	1	2	3	4	5	6	7	8	9	10		Number	1	2	3	4	5	6	7	8	9	10		Number	1
1	84.3165	78.2495	104.821	104.501	76.0505	111.39	73.0335	83.0555	60.4585	74.491		1	79.077	48.511	72.301	89.1935	86.2365	63.4515	54.937	53.629	76.0245	64.178		1	71.753	63.591	58.687	48.8555	68.3455	67.0785	64.055	88.5725	78.5135	79.8545		1	55.188	58.9555	67.5475	61.1885	49.815	60.4095	82.996	60.784	53.6655	62.811		1	76.3095
2	69.1775	86.863	81.376	85.12	79.102	104.283	95.722	82.913	56.9125	88.5275		2	57.909	59.885	54.5405	84.69	86.2365	49.3975	58.1465	56.127	66.7395	72.2325		2	79.661	60	48.511	54.5405	55.0805	54.937	69.1635	74.7685	68.8775	66.9015		2	67.0785	61.4295	67.5475	61.8135	52.118	57.5845	72.505	59.5875	51.9665	58.011		2	86.0875
3	61.75	90.1615	82.9485	100.281	73.7325	111.867	79.6735	86.168	64.178	77.26		3	63.4515	54.703	61.798	90.4235	84.8875	54.032	58.67	58.5355	62.005	71.6155		3	70.2245	53.959	59.753	51.6425	68.1865	61.8135	65.7565	55.9335	71.629	73.317		3	56.8775	67.0785	70.449	54.8475	44.6355	59.2725	51.509	69.377	45.141	54.032		3	77.132
4	59.2555	83.0555	82.4355	107.129	82.4355	97.5595	66.7245	85.858	81.279	77.5655		4	62.701	42.8085	67.7805	79.102	86.5335	62.338	60.589	69.5475	66.1155	63.591		4	57.0335	59.6205	65.8315	54.703	57.6355	72.301	86.053	72	51.047	62.638		4	67.5325	73.3705	75.8945	50.9115	46.751	60.4095	63.591	65.6665	37.9475	61.75		4	86.2365
5	60.4095	105.337	78.1735	116.124	82.782	95.1435	80.253	74.7555	89.734	80.9385		5	58.1975	59.5875	67.5325	80.853	73.5985	50.9115	62.575	61.702	68.4035	67.562		5	62.701	62.952	64.1165	59.0055	77.4895	63.467	67.4305	70.239	74.953	73.047		5	72.5595	59.2055	60.9785	71.021	67.7805	49.1775	56.18	59.5875	65.29	64.744		5	74.372
6	66.1455	76.3095	75.6345	95.846	74.663	105.795	74.795	81.4605	69.1635	83.103		6	61.558	59.6205	69.1635	74.438	72.8445	50.64	62.575	67.7805	62.1955	82.196		6	58.687	54.05	71.6845	67.6495	62.638	63.4515	83.1505	58.67	70.239	67.7805		6	62.952	64.4385	63.9625	51.814	66.606	45.727	57.3785	49.815	73.047	54.8475		6	82.6625
7	51.9855	82.579	77.132	91.3675	87.9355	102.152	88.5725	80.9385	65.9515	76.0245		7	65.063	60.784	58.67	86.2365	62.338	54.937	59.885	69.7315	61.349	93.723		7	57.6015	46.751	72.301	64.561	65.5465	62.0525	86.863	64.8505	71.201	84.562		7	42.135	59.0725	73.0875	67.7805	49.696	42.2515	58.9555	53.629	65.5165	50.873		7	74.491
8	57.738	72.668	81.654	82.615	97.5595	110.026	90.4565	85.72	66.25	74.795		8	73.0335	67.8825	56.9125	71.945	71.021	53.4815	62.005	73.4915	58.4175	81.8955		8	51.047	61.574	71.6155	65.3505	57.6015	54.8475	77.9085	71.6845	68.4755	51.9855		8	61.558	71.629	69.7315	56.8255	64.668	46.6875	59.2055	54.631	67.313	53.167		8	79.102
9	49.8745	87.598	81.5335	93.8915	96.3485	124.391	85.3975	80.339	58.468	74.013		9	75.9595	51.795	62.338	70.854	52.776	71.849	60.328	64.9415	67.9405	78.9645		9	75.7515	73.4915	63.4515	78.3755	53.3895	53.167	71.533	75.7515	71.3535	66.5915		9	61.8135	58.8045	67.474	55.0625	45.8565	44.966	54.2505	44.702	48.4295	52.645		9	79.301
10	56.215	84.9225	86.0875	91.648	84.562	126.35	91.7125	93.375	55.916	85.812		10	64.4385	60.849	53.093	71.312	59.2055	66.071	57.738	76.722	70.281	72.831		10	60	56.4075	76.1285	76.167	58.989	54.5405	75.2815	79.264	70.519	69.2915		10	76.4385	72.505	64.8505	59.604	60.4585	50.0125	53.831	57.909	68.4035	72.505		10	81.1455
11	54.631	76.0115	86.5445	82.4355	71.3535	102.874	90.4675	78.5135	75.595	87.124		11	73.5185	50.873	53.6655	72.0685	60.328	75.8945	52.944	62.3695	69.9715	82.4355		11	64.6985	63.4515	77.5655	67.562	69.1635	52.776	62.3695	88.5275	66.2945	78.1735		11	64.8505	62.575	56.53	67.313	54.7755	44.702	54.269	50.288	66.769	78.9645		11	70.1965
12	64.4385	79.97	82.3995	89.591	69.9715	104.273	85.2935	81.4605	76.632	72.736		12	66.25	62.0525	63.684	73.047	67.0785	81.811	57.3095	53.3895	65.8315	63.839		12	61.1885	57.6525	67.2105	71.6155	69.092	52.795	68.576	77.5655	72.831	71.9725		12	74.6365	54.703	54.214	56.8255	60.93	50.2485	57.6525	47.8355	67.313	46.327		12	70.239
13	59.2055	69.8585	76.167	86.636	84.4685	117.91	81.036	79.859	53.3895	77.132		13	80.0685	52.137	55.9335	63.591	56.3375	77.693	57.1715	64.454	69.2915	73.5315		13	61.317	55.3305	67.955	64.744	76.7475	57.3095	81.4365	63.3735	62.952	75.6345		13	61.558	65.411	66.071	70.2245	50.347	54.5405	53.537	55.757	68.129	71.945		13	80.6575
14	74.013	80.9385	64.07	94.363	88.394	127.879	86.636	91.594	69.1065	75.019		14	74.491	68.82	87.9915	62.8895	56.3375	82.972	53.7575	50.7565	64.178	74.5575		14	78.0095	54.196	68.129	73.706	77.298	47.9385	73.5855	72	51.9855	68.071		14	63.9625	61.317	65.154	58.67	56.0745	48.3685	56.8085	53.4815	50.64	63.684		14	74.663
15	68.1865	84.8875	83.3755	75.504	90.1725	122.61	103.285	103.686	77.4895	83.0555		15	73.047	64.8505	76.0245	62.3695	65.7865	78.7645	54.5405	67.6495	69.5475	68.8345		15	70.575	54.214	75.8425	61.606	85.3975	54.5405	73.0875	71.0765	65.8315	84.2815		15	53.4445	76.8375	60.4585	55.9335	61.606	82.304	60.9785	55.6505	57.0335	52.137		15	95.5055
16	80.0685	67.562	62.952	98.3245	98.164	108.882	81.376	76.632	80.6575	67.2105		16	71.643	60.8	70.7285	62.764	76.3225	86.863	59.72	72.668	60.589	61.8615		16	58.5355	67.2545	71.3535	72.993	82.722	53.7575	75.1895	67.2105	64.744	77.553		16	56.215	65.6665	58.603	45.2935	59.2055	70.8955	49.1775	60.654	57.3785	58.1975		16	98.405
17	72.5595	73.4915	74.6365	81.036	82.196	103.904	83.186	83.4465	98.475	73.0875		17	66.9015	63.3425	66.071	77.693	68.5905	81.473	66.547	76.4775	56.617	64.8505		17	54.8475	56.4075	49.3175	61.558	59.2725	53.4815	80.253	63.885	67.137	70.575		17	58.6535	75.4775	60.654	63.885	53.4815	62.3695	70.2245	53.167	69.8445	72.993		17	84.2815
18	73.047	89.9315	65.8315	91.076	74.544	96.3385	90.674	91.292	84.3865	65.411		18	64.805	59.2555	63.3425	67.9985	78.777	84.562	56.617	60.328	66.769	84.2695		18	71.0765	67.2545	64.6065	57.5845	66.547	55.562	73.639	56.53	75.9595	82.722		18	57.3785	65.8165	65.5165	59.5215	77.7055	62.764	63.218	47.2125	46.327	61.941		18	99.7585
19	70.854	71.6845	61.4295	82.304	90.4235	109.695	99.313	97.4075	71.201	70.449		19	72.885	69.4905	64.9875	72.8445	64.744	84.853	51.9855	70.1965	68.49	76.4775		19	64.744	76.1285	50.9115	70.281	72.1915	48.4905	74.372	69.8585	72.396	66.25		19	59.885	61.8615	61.67	58.5355	56.3375	57.738	47.7735	54.05	48.9965	63.4515		19	95.516
20	75.595	72.831	64.744	86.0875	84.012	92.59	116.395	91.938	77.8705	51.1245		20	64.193	67.562	64.9875	76.8375	70.7285	79.301	55.7035	66.9605	71.629	82.052		20	63.6995	57.1715	39.948	60.93	58.062	64.9875	70.575	75.7515	68.605	71.7395		20	67.137	54.8475	56.6865	44.102	52.137	51.1245	46.5395	53.831	48.8555	67.7805		20	81.473
21	80.5965	79.264	61.1885	82.4355	86.408	121.609	121.811	88.4385	69.519	61.8615		21	68.129	62.8895	56.617	70.6865	80.056	73.813	55.277	86.6015	64.07	67.474		21	67.562	61.558	58.011	59.753	67.005	66.026	74.65	63.591	76.0115	76.1285		21	70.519	61.941	59.72	73.7325	60.4095	70.6865	62.0525	52.137	50.425	74.4515		21	78.9645
22	78.7645	97.5085	59.4055	98.615	83.4465	95.1435	89.4035	91.2055	62.1955	75.8945		22	76.94	66.9015	51.0665	73.5985	81.8955	83.6355	50.347	55.7035	67.313	63.4515		22	59.2055	65.8315	55.0625	48.4295	44.702	68.8345	81.811	72.301	61.606	80.056		22	64.622	71.6155	65.3355	70.854	60.8	81.376	71.904	59.753	55.188	64.805		22	83.186
23	80.4495	87.4515	58.1975	78.777	61.8615	104.141	106.963	90.2925	66.769	69.774		23	83.7295	75.8945	52.476	77.5655	77.5655	64.744	51.1245	68.1865	61.574	69.7315		23	57.3095	68.648	54.8475	51.9855	62.3855	73.047	73.317	67.2545	76.0505	71.9725		23	59.753	64.622	61.8135	71.7805	61.798	60.654	61.317	59.2055	67.8385	57.738		23	89.591
24	66.547	83.8	67.2105	81.8955	69.9715	103.99	99.808	90.282	65.3505	81.823		24	75.4385	76.413	60.3115	57.738	69.1635	60.4585	61.941	63.684	59.753	68.4035		24	55.615	69.7315	55.2235	55.757	64.9265	66.011	64.6985	62.638	68.3455	81.473		24	66.026	71.6845	64.4385	59.0555	52.645	70.7285	65.3355	68.129	62.1955	66.7245		24	87.1805
25	60.589	78.5135	73.893	94.728	86.5445	102.519	102.519	81.763	74.953	84.5735		25	72.8715	68.5905	61.941	58.67	83.198	51.509	65.8315	57.6525	63.56	71.7805		25	53.959	66.547	52.645	72.993	54.631	53.7575	74.65	71.6845	69.7315	77.26		25	57.909	66.1455	58.5355	65.9515	53.831	62.8895	43.7425	60.7675	61.349	72.5595		25	96.951
26	80.253	78.5135	66.1155	84.2815	76.1285	102.537	97.4075	59.2555	72.993	83.103		26	91.076	65.3355	64.622	63.839	75.6345	51.509	69.4905	60.5075	71.945	71.753		26	51.509	71.904	59.2055	84.3165	49.6565	55.9335	69.8445	51.795	72.5595	63.9625		26	58.4175	59.4055	55.916	49.057	56.617	55.562	64.316	57.738	50.873	76.413		26	84.047
27	95.7635	87.598	63.3425	63.9625	82.615	109.379	92.654	69.519	88.2265	74.65		27	90.5545	75.504	54.703	60.115	71.6845	50.9115	48.8555	73.4915	81.0235	61.574		27	57.327	62.005	54.214	77.362	55.7035	65.063	83.7295	69.8585	77.132	89.591		27	64.668	57.3095	71.0625	59.4055	54.196	51.528	67.445	51.6425	48.082	63.6995		27	88.5725
28	87.598	76.7475	82.913	82.6865	83.517	108.155	82.4355	71.753	67.489	86.4535		28	72.505	67.5325	67.4305	67.7805	78.9645	63.0775	48.3685	60.654	67.6495	69.5475		28	58.5355	81.811	56.6865	76.8375	48.041	60.9785	86.0875	90.4235	70.6865	72.219		28	68.949	62.575	63.0775	60.328	48.6935	55.9685	59.604	56.6865	55.2235	80.743		28	96.859
29	79.7105	68.533	68.5905	89.756	83.5765	116.531	89.822	72.8715	83.1505	67.8385		29	65.063	60.328	63.591	57.6015	74.795	60.5075	62.338	78.0475	67.795	58.1465		29	71.753	74.65	55.7035	63.0775	61.702	57.327	83.541	65.6665	79.077	71.201		29	62.811	64.6065	66.25	70.631	66.7245	48.4295	52.776	57.909	57.6015	72		29	98.9545
30	74.7555	72.505	70.9095	81.4605	65.154	109.919	91.3355	84.8875	78.1735	70.6865		30	73.6925	65.063	67.7805	64.561	63.124	63.3735	70.854	69.092	70.2245	70.575		30	72.831	63.202	55.3305	62.575	46.071	54.032	52.8695	66.026	75.595	76.3225		30	69.8445	60.654	66.071	60.654	64.622	57.2925	57.8405	62.1955	60.8	75.4385		30	86.2365
31	78.0095	70.2245	81.5695	82.052	61.8135	114.602	101.133	81.1815	77.132	64.561		31	67.5475	61.75	67.4305	54.703	81.5335	79.164	53.297	62.8895	66.621	72.993		31	66.606	68.949	51.259	52.269	52.776	60.9785	59.753	73.0335	80.5965	76.632		31	75.6345	51.9855	63.202	63.0775	55.615	61.349	54.032	54.5405	53.3895	52.72		31	84.047
32	82.996	73.7325	82.6625	81.279	77.362	109.775	91.8415	76.0115	77.3495	71.3535		32	61.8135	70.854	77.464	67.562	77.5655	71.6155	54.937	59.0725	64.561	69.7315		32	59.753	67.474	52.645	56.1975	59.753	54.2505	66.4285	75.0715	85.6165	72.993		32	74.953	59.2055	73.6925	68.8775	69.391	71.9725	66.4285	63.9625	57.8575	68.1865		32	85.9615
33	88.2265	77.5655	80.6575	70.2245	67.7805	120.73	85.5015	93.544	70.631	71.3535		33	54.8475	76.6445	75.582	58.8215	82.972	71.904	58.603	65.3355	68.533	60.5075		33	67.7805	73.0875	67.474	66.7395	60.9785	48	63.093	81.5335	72.885	73.4915		33	66.026	76.632	71.6845	62.811	50.2485	58.062	54.8475	70.281	50.737	49.7755		33	83.162
34	86.1335	82.304	84.5035	84.69	75.8555	99.3325	83.7295	82.615	74.2125	72.301		34	60.9785	78.1735	69.6325	65.5165	77.132	59.0725	63.684	54.05	75.7125	58.468		34	71.312	75.4385	48.041	58.4175	75.4385	70.575	57.3785	76.6705	79.077	75.9595		34	71.643	76.413	59.885	62.638	66.25	62.638	64.178	66.4285	58.9555	55.277		34	87.9915
35	96.267	77.5655	77.298	75.8945	61.8615	86.954	77.3495	86.2365	72.831	79.0645		35	58.687	60.3935	52.645	55.188	74.9135	59.5215	57.6015	43.3805	70.854	47.525		35	67.562	59.2725	60.115	51.9665	66.25	64.6065	54.649	68.648	60.54	74.7685		35	63.5135	82.972	57.0335	79.0645	57.909	55.277	53.7575	52.4385	61.606	58.468		35	85.674
36	71.0765	82.579	74.874	71.3535	73.0875	84.3865	99.966	78.702	79.301	70.533		36	60.328	61.941	66.026	62.338	60.4095	59.0725	55.757	47.525	72.831	56.617		36	61.8615	76.9915	55.3305	61.4295	65.5765	69.7315	52.118	65.154	69.7315	79.822		36	64.4385	71.904	56.8775	66.011	63.9625	67.5325	67.6495	67.4305	66.621	75.504		36	81.811
37	81.8955	86.8745	79.562	69.7315	80.6575	104.698	92.739	82.4355	80.4005	64.4385		37	69.7455	63.591	49.815	57.6525	72.9255	64.07	49.3975	43.2665	61.606	61.574		37	74.8085	65.063	61.702	62.0525	53.3895	67.7805	65.9515	70.1965	73.3705	77.3495		37	67.2545	55.3305	50.8925	86.168	55.9685	61.317	54.8475	57.738	57.8405	65.29		37	85.674
38	80.4495	80.4985	75.9595	77.132	70.979	95.516	93.1	82.972	67.9405	64.622		38	62.005	56.5475	58.6535	60.4095	75.2815	64.744	49.4775	49.8745	78.614	53.093		38	54.196	59.2555	52.476	66.25	62.338	67.7805	68.49	62.0845	77.362	79.512		38	74.663	71.904	55.188	73.5855	69.334	58.9555	54.7755	50.347	58.8045	72.301		38	82.865
39	84.4215	79.6735	82.4355	96.1645	66.606	84.8875	88.9725	86.408	68.949	57.738		39	77.26	57.189	70.575	61.8135	78.06	64.668	43.5395	59.72	72.505	60.115		39	64.3315	66.4285	54.8475	51.9665	67.562	73.0335	55.562	71.6155	70.854	79.5		39	48.511	71.574	60	70.351	72.993	40.4385	53.831	63.4515	56.617	65.9515		39	80.3635
40	84.4685	71.945	73.2765	96.9815	79.1515	80.437	89.9315	85.674	65.7565	64.9875		40	71.753	55.9335	64.316	64.8505	74.372	51.795	49.2375	49.6565	71.3535	48.916		40	56.6865	66.1455	57.738	75.504	80.4985	78.6515	62.8895	67.4305	72.2325	77.298		40	54.937	73.2765	50.8925	83.1505	62.8895	43.63	56.25	53.831	57.6355	72.2325		40	103.017
41	82.4355	80.4495	81.279	76.0505	74.013	85.3165	102.644	89.9315	86.2365	80.167		41	78.5765	56.8255	67.2545	63.3735	75.8945	57.6015	52.476	46.071	74.795	51.0665		41	60.115	70.1965	53.297	68.8345	68.5905	53.3895	58.4515	59.604	78.3125	76.7475		41	45.8565	76.167	54.196	67.795	46.497	79.102	52.042	52.1935	53.3895	66.4285		41	97.8015
42	74.4515	84.4215	80.0685	83.6235	76.1285	88.1595	122.32	75.0845	71.643	67.7805		42	82.627	66.5915	65.471	54.937	66.1155	59.5215	52.8695	54.5405	65.5765	48.511		42	58.67	70.533	59.4055	57.909	54.703	64.454	57.8405	61.558	75.9595	77.693		42	66.2945	61.1885	61.1885	71.753	58.062	56.25	77.26	55.277	64.9415	56.8775		42	93.2165
43	90.4235	88.394	98.3545	80.0685	73.706	84.853	130.073	67.2105	71.643	64.9875		43	79.1515	64.805	59.2555	64.4385	69.8445	63.2645	63.591	42.088	70.533	58.1975		43	53.3895	74.9135	57.6525	59.2725	57.738	74.279	65.3355	79.1515	62.952	71.312		43	68.5905	73.6925	58.1975	71.118	81.509	51.509	63.591	62.338	57.3785	80.8775		43	92.163
44	76.9915	86.4535	87.3615	95.1435	79.214	108.882	78.777	75.7515	78.702	61.8615		44	70.519	60.93	59.6705	59.0555	73.893	68.949	59.5875	57.8575	66.7245	56.215		44	59.6705	81.509	62.0525	62.701	51.795	70.449	71.0625	76.4385	80.4495	80.5965		44	69.391	67.4305	51.509	82.232	42.158	62.0525	63.5135	66.25	58.2655	71.7395		44	88.8835
45	81.654	97.3265	98.3545	108.592	96.3485	86.0875	75.2815	80.4495	78.664	66.026		45	78.7645	76.4385	59.0555	59.8025	78.702	74.332	63.2645	60.54	67.9985	60		45	55.9335	66.026	60.3935	64.744	59.6205	72.993	54.649	84.5035	72.0685	83.0555		45	46.9405	73.155	66.606	79.077	54.032	63.218	55.9335	71.118	51.9855	73.317		45	92.8665
46	70.393	81.1815	91.292	90.772	92.409	102.412	95.9385	80.4005	74.491	73.0875		46	70.575	60.328	63.6375	54.269	68.5905	78.702	56.1975	64.9415	61.8615	60.0495		46	61.558	67.137	61.798	67.795	59.5215	55.277	46.199	85.812	61.558	83.8235		46	84.1875	76.167	63.839	81.048	58.67	56.1975	61.317	77.4005	61.8135	70.1965		46	68.4755
47	70.2245	87.9915	74.332	89.271	89.4585	109.379	79.512	71.7805	77.693	75.7515		47	73.9195	56.5475	65.29	61.4295	81.473	71.533	48.082	53.7575	69.9715	56.8085		47	64.316	66.3835	67.4305	60.5075	52.118	60.9785	48.4295	68.49	72.993	88.6725		47	56.617	69.4905	58.687	78.098	67.474	60.93	51.795	60.328	63.124	67.955		47	85.5015
48	68.863	97.5595	80.4495	105.262	92.4195	91.7125	81.5335	78.9645	63.4515	66.9605		48	72.668	73.317	76.6445	70.575	70.575	67.795	53.4445	69.6325	63.124	68.863		48	72.1915	82.782	58.989	60.849	50.9115	66.621	39.576	73.317	66.25	66.7395		48	64.744	67.0785	50.131	73.317	61.702	58.1975	53.371	60.784	46.3485	76.4385		48	84.2695
49	73.317	89.3265	81.8955	82.196	110.635	93.375	85.166	70.2245	86.408	74.1195		49	87.418	60.54	74.65	75.2815	60.54	63.591	46.3695	62.3695	74.795	55.188		49	60.9785	67.5475	58.011	59.6205	51.259	71.629	50.9115	72.8445	65.5165	57.6015		49	50.873	76.413	56.5475	78.1735	46.6875	64.8505	63.218	80.6575	50.9115	73.047		49	74.65
50	85.858	74.795	85.432	77.3495	109.018	87.677	81.799	73.3705	74.65	67.795		50	83.4345	60.3935	79.45	76.889	68.949	63.591	53.831	57.6355	77.553	64.07		50	61.2365	84.2695	60.8	58.8045	46.6875	55.3305	64.744	80.1545	77.298	72.301		50	68.3455	72.885	53.4445	76.374	55.916	64.668	63.093	68.129	58.1975	67.489		50	80.1545
Wavelength (μm)
	Wild-type											dma-1(wyIs686)												chdp-1(tm4947)												chdp-1(zac135)												chdp-1(tm4947);Ex[ser2p3::chdp-1]
Number	1	2	3	4	5	6	7	8	9	10		Number	1	2	3	4	5	6	7	8	9	10		Number	1	2	3	4	5	6	7	8	9	10		Number	1	2	3	4	5	6	7	8	9	10		Number	1
1	292.472	376.121	322.777	351.404	364.606	297.872	341.659	330.746	312.821	386.06		1	291.973	328.279	258.213	344.35	242.177	337.266	276.439	272.182	343.042	263.881		1	302.146	296.638	305.057	251.322	291.012	293.885	304.513	319.806	282.09	290.32		1	320.274	304.992	210.843	260.268	287.781	295.852	273.296	293.119	264.612	349.682		1	323.034
2	357.283	373.5	330.579	334.836	319.695	323.144	310.263	351.124	286.572	342.213		2	310.327	260.161	316.407	301.126	263.267	292.526	321.172	272.008	330.424	260.994		2	301.623	314.13	344.419	263.94	262.922	245.284	328.46	297.607	237.455	262.381		2	341.046	300.141	273.296	289.203	262.381	266.632	305.264	324.788	317.999	277.508		2	348.417
3	329.993	329.084	284.041	346.372	379.91	362.708	335.413	355.512	345.791	351.842		3	307.837	278.529	319.781	295.812	298.6	304.202	294.247	251.322	291.608	326.133		3	307.106	284.375	278.147	278.6	235.285	229.943	311.202	269.736	216.857	220.555		3	360.438	286.145	251.557	291.012	311.848	272.182	291.283	300.719	310.085	287.849		3	328.448
4	334.163	351.573	315.858	338.771	331.853	339.702	290.428	372.961	328.664	375.712		4	290.197	282.16	312.152	318.049	263.881	276.71	280.182	351.965	296.864	290.02		4	323.229	302.811	258.793	271.907	247.143	274.549	313.161	297.196	264.999	214.846		4	316.868	277.124	314.268	288.014	266.484	271.486	290.971	316.868	271.558	302.146		4	338.025
5	293.966	354.623	308.797	363.067	322.006	361.967	297.806	345.688	338.259	388.87		5	296.877	272.703	364.52	301.937	290.646	324.253	274.218	286.379	303.696	261.115		5	315.858	340.583	316.856	214.828	255.015	262.697	270.16	364.357	243.071	275.123		5	314.13	289.339	293.24	286.159	288.247	281.25	286.641	272.703	242.567	287.685		5	286.916
6	314.117	346.133	319.003	360.963	314.456	317.13	319.88	373.754	288.274	368.331		6	307.837	270.598	327.883	260.252	330.579	327.786	281.642	292.256	392.535	271.369		6	275.123	298.401	281.796	261.115	281.488	265.074	279.095	306.502	231.516	315.671		6	358.375	290.197	305.238	307.927	282.09	284.375	308.03	269.721	214.607	326.641		6	329.611
7	312.96	333.502	333.147	360.876	322.777	326.435	309.397	342.466	304.422	393.108		7	331.996	324.107	261.13	328.748	310.174	333.135	289.053	249.542	238.83	251.949		7	300.614	274.42	270.189	253.495	294.207	291.486	285.261	284.375	287.081	293.119		7	325.661	268.974	313.325	367.763	280.955	285.386	386.632	299.18	267.681	297.076		7	307.53
8	311.633	386.989	316.856	360.175	362.283	345.973	321.994	354.033	308.593	373.257		8	289.667	292.378	334.942	269.795	279.886	351.124	306.231	286.035	273.613	284.375		8	295.532	315.333	282.09	196.006	233.417	252.262	299.352	315.671	250.772	277.508		8	291.986	296.012	299.984	268.505	294.207	294.957	247.446	310.682	299.628	297.872		8	335.73
9	325.504	355.512	302.329	393.439	336.54	326.906	306.888	350.392	328.928	399.677		9	334.281	307.966	324.496	308.452	285.413	362.349	335.695	292.189	312.707	317.826		9	268.328	253.199	352.906	214.846	271.122	303.904	259.174	277.124	236.573	298.401		9	301.492	280.899	313.514	288.561	267.209	282.593	306.682	328.219	280.238	302.146		9	341.324
10	332.412	342.201	344.591	368.074	357.106	317.465	329.742	331.711	321.994	388.291		10	306.502	312.695	248.734	310.263	279.378	284.305	248.718	332.756	317.217	267.223		10	264.731	290.102	352.906	265.074	260.268	255.124	295.278	353.977	247.351	250.772		10	378.172	268.446	261.975	300.719	307.26	320.274	308.388	265.431	296.491	294.823		10	339.435
11	310.784	387.651	336.446	327.991	333.431	331.984	307.761	337.663	303.189	372.866		11	349.603	271.18	337.792	268.798	292.621	249.352	272.993	289.598	288.998	264.999		11	310.377	293.711	334.281	305.767	247.095	246.967	251.557	344.9	270.131	256.711		11	290.646	306.746	306.502	282.747	302.563	298.6	326.822	294.395	282.872	315.821		11	296.877
12	325.176	331.437	337.266	327.16	376.918	330.185	285.386	349.231	280.688	322.386		12	302.329	284.055	279.463	364.401	288.725	269.678	278.784	281.25	366.689	307.966		12	259.067	297.607	286.517	285.703	300.089	259.296	306.746	276.039	230.08	272.646		12	315.858	334.069	275.123	267.931	280.519	291.405	289.993	307.876	256.127	326.967		12	315.621
13	316.12	355.811	358.463	336.915	374.892	323.144	380.802	359.781	270.247	364.747		13	341.971	286.048	328.76	311.202	270.743	260.994	304.643	288.93	323.375	310.682		13	253.199	324.107	304.681	273.642	242.567	278.543	274.362	331.853	254.938	290.238		13	309.716	305.574	269.721	266.025	288.561	282.83	315.871	291.608	313.615	325.77		13	328.448
14	330.388	288.561	347.509	327.244	368.663	354.979	348.417	324.496	336.446	373.764		14	329.599	273.166	301.348	334.376	291.973	320.274	290.211	282.495	268.314	304.785		14	287.52	330.579	356.907	230.765	256.296	251.322	297.488	307.876	232.587	271.18		14	314.619	288.725	280.786	294.515	298.044	290.944	282.3	324.982	286.159	270.393		14	355.323
15	307.927	356.476	349.502	346.646	339.365	342.984	345.973	379.91	307.735	365.05		15	308.35	266.277	301.819	308.03	254.504	302.446	280.857	316.868	341.104	285.095		15	239.21	287.081	314.268	277.01	286.379	261.885	276.439	333.135	250.898	264.105		15	335.695	254.799	285.15	268.505	351.494	282.747	303.839	279.124	247.765	308.529		15	322.85
16	329.742	348.054	328.123	317.801	370.957	364.801	312.455	323.753	369.102	361.094		16	290.646	250.189	352.514	353.754	241.017	339.051	296.012	306.682	350.595	297.554		16	278.926	273.642	267.386	296.638	267.577	272.703	261.779	325.382	233.974	290.428		16	298.824	291.621	239.358	326.617	281.025	234.378	251.275	308.03	287.685	297.872		16	335.295
17	329.742	362.403	353.006	365.557	317.726	346.646	330.185	328.027	307.773	357.879		17	253.51	276.097	254.504	295.679	305.909	372.199	301.401	304.422	281.376	273.916		17	295.278	324.496	329.419	330.889	255.062	217.384	316.333	264.478	284.097	262.937		17	319.509	339.411	314.13	325.746	275.41	278.331	267.076	315.433	320.2	303.085		17	340.63
18	322.655	369.817	347.498	358.077	337.125	340.85	334.847	293.993	295.799	413.447		18	330.376	248.29	275.138	347.271	290.197	319.695	295.372	330.376	246.296	297.872		18	273.642	340.827	293.482	289.544	249.352	293.711	278.218	341.474	249.542	321.172		18	295.278	290.02	275.295	338.037	250.189	247.908	330.507	302.537	272.703	312.909		18	369.518
19	402.186	339.702	304.785	313.564	317.863	335.295	326.967	342.708	297.607	364.13		19	272.819	290.971	298.177	307.222	290.971	311.633	298.89	271.18	250.394	288.493		19	275.639	315.058	326.278	314.054	321.798	352.301	278.104	306.888	238.235	289.993		19	304.059	276.611	253.806	352.122	261.251	283.583	310.021	307.966	288.342	293.711		19	356.918
20	365.493	344.087	317.117	325.697	328.844	339.051	288.178	379.91	250.063	376.037		20	320.274	269.736	327.545	330.996	292.957	302.537	298.031	309.04	289.544	261.779		20	256.219	305.986	354.779	296.012	266.484	256.127	315.371	256.465	260.389	321.319		20	267.386	276.268	248.544	301.126	309.856	233.822	273.613	274.204	282.928	307.837		20	362.37
21	350.145	364.401	318.421	366.247	331.758	355.59	356.31	342.017	278.996	413.074		21	330.424	244.317	310.263	301.139	294.408	309.614	287.685	334.376	262.216	312.24		21	244.527	337.5	270.379	231.311	286.517	255.494	318.557	327.292	270.131	310.492		21	300.076	291.702	251.573	297.607	276.268	322.936	239.688	326.617	225.84	285.924		21	328.375
22	352.648	360.175	316.12	329.993	341.104	389.762	318.161	342.005	298.89	347.6		22	285.15	244.963	312.354	304.513	265.669	312.607	316.868	301.086	326.145	261.372		22	258.564	327.413	240.197	267.445	291.323	243.493	309.716	297.448	234.294	283.916		22	259.6	327.292	295.679	332.186	284.874	266.676	246.632	304.059	288.178	305.354		22	348.417
23	288.725	352.514	290.958	331.342	372.241	375.964	360.307	382.064	266.277	355.778		23	278.033	262.336	250.063	338.037	293.925	301.623	241.001	300.457	354.077	286.737		23	276.325	328.448	335.695	262.186	268.019	286.42	325.115	325.77	281.796	289.544		23	217.002	289.544	269.385	335.224	259.6	264.135	298.6	297.819	286.641	310.212		23	344.946
24	335.789	347.498	334.553	301.623	383.023	378.557	368.652	360.712	295.211	289.993		24	314.632	260.404	310.885	275.796	268.211	331.151	290.02	290.32	324.301	323.632		24	332.791	346.543	361.236	343.938	286.737	243.622	324.581	300.719	358.606	298.6		24	256.296	279.844	298.348	292.148	261.719	284.832	319.88	332.756	306.386	268.328		24	336.258
25	312.997	314.23	337.266	356.786	363.36	353.006	295.679	311.481	274.362	309.448		25	296.491	254.272	299.18	282.076	303.384	323.766	295.959	273.455	278.203	295.679		25	274.549	303.54	254.799	295.211	268.093	237.372	275.295	328.46	311.848	324.058		25	296.278	243.217	292.621	282.928	283.165	290.102	297.766	289.544	315.621	265.178		25	365.169
26	338.014	345.631	323.083	273.916	346.794	363.153	286.517	286.462	278.784	336.856		26	274.721	241.017	314.117	316.308	315.058	350.595	274.894	246.584	329.742	317.826		26	255.618	333.135	256.973	297.872	237.638	233.163	330.579	311.101	297.806	304.215		26	269.018	296.97	272.182	319.497	294.997	340.352	282.523	270.247	255.062	257.279		26	377.253
27	314.619	332.756	354.111	308.03	348.156	370.382	286.531	328.027	314.306	318.916		27	306.296	276.039	338.037	296.491	258.976	338.771	255.68	276.425	328.448	307.53		27	250.063	318.904	356.044	239.226	268.049	241.459	296.638	323.034	276.611	303.579		27	264	284.25	294.73	307.735	245.043	274.103	293.24	248.099	246.232	322.85		27	384.842
28	282.719	361.695	334.565	354.834	333.998	343.754	301.401	379.505	314.117	337.546		28	301.937	296.771	309.576	344.499	292.957	285.261	229.737	263.327	281.25	247.446		28	244.753	312.96	328.123	291.499	273.873	238.5	284.277	406.062	245.22	293.67		28	304.319	283.276	293.966	270.393	284.055	296.132	322.545	263.057	294.515	281.586		28	336.575
29	302.081	356.786	354.745	333.17	382.373	379.037	289.775	309.372	317.863	319.781		29	296.478	300.89	302.537	308.35	266.484	320.274	273.224	264.359	313.665	298.044		29	282.593	310.263	291.283	218.921	295.278	286.641	316.333	320.274	261.402	305.302		29	294.957	272.819	272.602	304.046	344.087	267.607	261.643	354.745	242.177	284.375		29	345.277
30	294.957	347.736	359.221	299.075	360.963	337.663	344.671	366.721	285.496	401.607		30	263.806	255.633	275.023	259.661	298.243	323.339	286.531	244.946	294.944	286.035		30	276.611	283.276	278.982	226.555	274.261	235.034	239.836	302.811	218.921	326.677		30	245.413	284.832	286.751	298.547	251.244	278.784	295.478	283.416	306.527	331.984		30	358.606
31	325.709	349.231	337.278	289.326	414.219	356.21	408.271	359.221	280.899	382.858		31	254.132	304.202	309.053	296.85	259.402	297.607	267.09	271.994	313.262	290.469		31	255.541	286.42	265.669	260.571	300.076	320.2	294.73	286.048	298.362	338.247		31	275.51	278.926	305.354	341.289	276.625	265.089	276.668	280.955	255.062	348.247		31	365.341
32	320.889	319.497	321.798	334.458	378.63	307.773	380.968	332.186	345.916	342.984		32	248.353	279.223	308.183	315.771	292.351	288.233	268.637	306.193	322.973	276.425		32	273.339	338.969	304.94	213.557	279.463	255.849	251.401	314.619	306.231	276.496		32	314.306	323.339	213.649	330.459	278.331	270.379	297.819	316.233	345.46	280.139		32	346.236
33	312.607	299.075	318.024	310.263	311.848	294.636	305.561	340.212	293.119	416.072		33	276.268	292.526	378.745	324.496	248.48	295.959	374.271	340.583	318.123	292.796		33	296.278	256.727	275.796	284.277	236.773	294.087	303.28	305.767	334.565	307.26		33	307.927	330.483	343.766	274.549	293.979	212.316	285.496	295.959	308.95	260.086		33	352.738
34	290.102	390.692	371.86	334.458	411.275	355.59	320.422	315.621	276.653	344.728		34	309.767	266.188	281.404	347.453	291.621	296.97	351.303	275.023	300.772	323.034		34	276.668	310.822	290.238	340.63	269.326	251.008	288.247	312.417	298.044	278.147		34	300.68	293.267	263.521	325.115	299.194	303.124	269.033	332.957	239.967	314.306		34	351.303
35	323.814	355.312	342.005	331.461	349.592	334.281	319.102	368.074	307.966	429.151		35	284.43	276.653	280.477	300.995	264.418	256.127	289.544	324.982	320.791	292.04		35	293.119	386.07	277.166	325.77	263.402	299.51	349.039	317.565	299.246	319.546		35	298.044	281.376	274.089	323.766	257.264	266.025	357.305	281.152	323.814	312.922		35	341.289
36	293.267	358.936	360.646	314.054	397.191	287.808	357.879	345.973	301.754	325.891		36	281.418	255.494	280.069	278.926	276.653	327.702	382.683	247.86	288.274	242.356		36	252.45	280.125	329.419	287.012	212.668	254.504	298.348	280.238	355.279	323.729		36	314.017	264.284	261.16	285.496	269.033	300.404	331.794	289.993	261.477	293.711		36	318.916
37	259.767	371.477	336.716	323.632	380.201	351.573	286.916	345.973	292.472	264.582		37	274.218	246.696	240.148	312.821	293.106	347.509	348.326	299.628	276.953	284.375		37	276.668	295.278	273.858	269.955	254.132	307.735	291.608	319.089	267.798	272.124		37	290.197	290.02	291.608	301.505	268.019	232.757	319.497	248.02	277.195	316.569		37	309.461
38	277.01	344.419	335.224	329.084	349.31	339.33	295.959	380.543	296.877	303.904		38	310.593	295.278	334.128	284.055	287.081	303.839	342.743	303.124	300.457	264.612		38	291.012	320.729	311.81	240.739	303.371	250.866	289.585	310.898	274.362	335.965		38	270.379	276.325	271.907	322.349	285.206	252.7	379.473	292.256	281.404	294.93		38	291.608
39	299.826	374.176	387.04	329.623	347.373	367.044	329.143	391.912	344.499	340.664		39	329.167	286.145	320.668	306.296	324.496	333.904	306.849	300.247	325.661	290.646		39	260.283	311.025	320.828	290.632	297.488	276.439	225.508	317.055	246.055	354.033		39	242.567	304.681	272.703	272.877	306.296	267.681	295.905	269.341	255.124	273.873		39	337.09
40	337.663	354.356	359.781	355.59	333.135	333.419	313.514	355.689	293.966	251.244		40	281.586	282.16	342.155	303.696	333.135	325.516	258.671	324.301	340.456	253.51		40	265.802	318.656	281.418	253.37	292.634	340.305	211.497	170.24	274.132	299.628		40	276.653	268.974	279.463	304.098	317.055	244.946	278.203	258.442	258.213	286.737		40	332.649
41	338.247	297.076	351.573	351.393	367.924	338.037	295.572	357.007	289.98	302.146		41	285.538	301.754	297.329	276.154	272.515	288.998	278.657	292.135	300.247	236.373		41	275.023	339.702	287.191	299.655	262.08	326.036	284.596	304.098	263.521	351.022		41	273.642	287.026	264.999	328.784	275.123	278.529	274.261	333.431	278.657	320.68		41	334.565
42	309.448	363.49	363.316	335.448	320.828	330.459	261.839	343.628	326.641	292.796		42	348.869	290.36	316.831	250.552	304.837	304.046	314.23	289.162	318.024	258.244		42	299.497	338.072	320.668	271.834	261.477	305.057	372.58	299.457	259.402	258.702		42	269.897	284.25	248.877	368.663	249.479	270.393	286.641	354.256	280.477	250.016		42	345.551
43	320.274	290.646	339.342	331.151	284.472	320.2	325.697	370.616	353.643	283.165		43	289.667	310.225	328.892	307.145	303.54	304.837	264.478	305.909	336.387	267.223		43	282.132	298.084	363.881	309.002	268.974	254.008	318.061	301.728	270.962	229.238		43	248.48	318.21	234.294	316.333	271.82	286.462	282.132	312.607	291.621	282.132		43	326.036
44	311.481	312.657	346.509	388.829	264.612	364.141	288.998	354.645	395.12	315.671		44	273.873	286.572	343.111	331.996	311.025	306.579	276.967	273.873	297.965	286.751		44	252.778	342.017	299.984	304.668	257.601	233.163	293.267	344.694	260.389	333.371		44	270.131	270.379	285.386	350.528	308.644	290.238	278.784	274.218	288.137	310.936		44	311.912
45	304.046	288.069	350.854	363.262	296.451	345.517	291.973	367.988	327.16	309.461		45	309.461	291.445	292.634	350.145	270.845	274.563	292.04	243.395	343.502	305.651		45	296.451	309.601	351.124	278.104	245.943	269.253	222.78	289.544	284.305	320.877		45	254.52	280.069	246.696	330.579	247.446	279.095	320.274	260.994	313.061	319.003		45	336.669
46	343.398	372.4	318.421	357.978	337.663	278.657	331.139	288.876	345.688	344.946		46	282.132	275.295	302.811	317.863	280.125	316.819	304.94	316.333	346.646	288.247		46	270.379	301.819	277.692	332.471	275.295	270.379	255.124	304.681	293.67	297.938		46	315.971	315.671	223.346	376.886	250.3	295.278	294.93	320.988	233.298	237.306		46	319.509
47	344.591	352.827	365.136	340.63	363.186	364.628	329.084	347.646	337.371	321.773		47	312	262.562	325.77	312	276.71	327.702	276.097	304.94	370.297	257.525		47	270.845	240.804	313.325	265.847	285.15	309.448	328.279	300.719	304.098	281.418		47	245.686	307.106	264.478	294.087	311.848	292.162	326.435	349.513	286.82	270.598		47	266.084
48	301.623	310.072	353.553	370.84	322.85	350.505	329.084	363.088	343.961	346.133		48	262.381	262.336	337.757	285.496	252.074	335.024	282.3	265.609	330.316	293.966		48	316.719	301.126	300.339	303.904	280.955	282.593	222.78	319.201	282.761	244.963		48	279.505	284.929	272.023	295.959	323.753	304.513	292.701	250.142	233.67	204.767		48	305.251
49	293.482	343.134	386.56	350.145	359.945	333.419	305.354	338.014	338.678	378.14		49	262.381	260.404	276.425	281.404	295.799	325.697	298.044	322.63	345.277	289.966		49	258.564	341.104	319.843	234.142	292.351	233.67	237.588	364.714	292.27	298.89		49	301.348	292.256	274.132	282.202	323.327	247.207	309.767	283.263	244.317	304.668		49	309.461
50	352.648	347.191	327.702	376.635	355.046	354.033	327.196	329.323	322.006	393.599		50	271.253	265.089	322.447	316.258	236.573	346.646	258.335	312.821	330.889	243.493		50	287.191	305.302	283.263	194.957	286.42	305.574	265.074	305.264	273.455	283.916		50	285.538	290.36	266.854	297.819	319.793	271.253	287.699	311.139	259.402	272.602		50	340.444
[truncated: 18 more columns]

## Sheet: Figure 6
Ex[ser2p3::nlp-12::venus::sl2::mcherry]					sax-7(nj48);Ex[ser2p3::nlp-12::venus::sl2::mcherry+Pdpy-7::sax-7 sp::vhhGFP4::sax-7]					TBA-1					EBP-2 in 2°
Nomalized Venus Fluorescence in high-ordered dendrites per 100 μm (1 day)					Nomalized Venus Fluorescence in high-ordered dendrites per 100 μm (1 day)					The ratio of the 2o branches intensity to the 1o dendrite intensity					No. of EBP-2::GFP comets in 12 min
Number	Wild-type	chdp-1(tm4947)			Number	sax-7(nj48)	chdp-1(tm4947)				Wild-type	chdp-1(tm4947)				Wild-type		chdp-1(tm4947)
1	0.851175	0			1	5.93313	0			Number	2°/1°	2°/1°			Number	antegrade	retrograde	antegrade	retrograde
2	0.508144	0			2	1.14981	0			1	4.25479	36.2569			1	16	0	0	0
3	2.10627	0			3	7.30232	0			2	7.19208	76.3148			2	7	7	0	0
4	0.224046	0			4	2.58154	0			3	3.66932	77.2841			3	0	4	0	0
5	1.98943	0			5	3.94743	0			4	3.33517	44.5645			4	6	10	0	0
6	1.71779	0			6	6.33617	0			5	3.60188	49.523			5	9	3	0	0
7	0.471262	0			7	1.99422	0			6	11.2547	24.9974			6	0	12	0	0
8	0.490995	0			8	1.35482	0			7	2.19996	24.8144			7	2	8	0	0
9	1.10991	0			9	3.34043	0			8	4.08637	35.6609			8	4	3	0	0
10	0.819692	0			10	4.99192	0			9	3.43411	20.8673			9	5	10	0	0
11	1.00321	0			11	4.71519	0			10	5.2714	21.4008			10	0	3	0	0
12	2.41376	0			12	4.14553	0			11	7.10577	36.8223			11	1	21	0	0
13	0.37026	0			13	1.85903	0			12	6.00111	25.8279			12	3	4	0	0
14	1.12473	0			14	4.4289	0			13	4.92931	40.679			13	0	10	0	0
15	1.68557	0			15	2.62967	0			14	4.55456	41.54			14	0	12	0	0
16	0.600797	0			16	4.81664	0			15	9.54587	59.9683			15	1	2	0	0
17	0.560363	0			17	7.18132	0			16	11.3474	42.0504			16	0	11	0	0
18	1.85239	0			18	5.80282	0			17	5.42588	36.903			17	1	4	0	0
19	0.289196	0			19	6.06905	0			18	3.24463	98.6847			18	0	8	0	0
20	0.273059	0			20	7.12477	0			19	5.03503	57.9483			19	0	1	0	0
21	0.881743	0			21	3.11212	0			20	5.49438	26.3301			20	3	2	0	0
22	1.56203	0			22	1.87693	0			21	6.27446	37.9237			21	1	1	0	0
23	0.11911	0			23	6.39598	0			22	3.81217	40.1332			22	2	7	0	0
24	0.785075	0			24	6.42757	0			23	3.37138	29.6884			23	4	11	0	0
25	0.415827	0			25	8.70154	0			24	4.88721	36.1728			24	1	2	0	0
26	1.8899	0			26	3.44779	0			25	3.36964	48.987			25	5	2	0	0
27	0.299	0			27	7.49175	0			26	2.27139	26.3302			26	1	2	0	0
28	1.56717	0			28	5.98005	0			27	11.1009	72.3376			27	2	0	0	0
29	0.578329	0			29	6.67906	0			28	2.5206	58.7726			28	2	1	0	0
30	1.43987	0			30	7.5225	0			29	1.94475	21.661			29	3	1	0	0
										30	5.14167	71.9762			30	10	0	0	0
										31	4.87141	22.2184
										32	9.55842	41.009
										33	8.62099	19.5362
										34	7.64927	42.1011
										35	6.13674	19.3059
										36	8.11738	22.1233
										37	4.88884	35.6779
										38	3.32926	44.1909
										39	4.8147	23.4599
										40	3.20464	26.331
										41	4.70674	37.743
										42	1.09624	30.6016
										43	4.58902	50.2907
										44	11.546	37.8572
										45	5.11765	59.1695
										46	5.18423	20.1938
										47	4.21812	34.2559
										48	6.88727	40.3774
										49	4.24148	23.061
										50	2.37702	25.3097
										51	3.17922
										52	4.02048
										53	2.38578
										54	5.48115
										55	2.6052

## Sheet: Figure 7
The number of branches in the 100 μm segment anterior to PVD cell body (1 day)																														The ratio of the 2o branches intensity to the 1o dendrite intensity
Wild-type					chdp-1(tm4947)					sax-1(ky491)					chdp-1(tm4947);sax-1(ky491)					sax-2(ky216)					chdp-1(tm4947);sax-2(ky216)						Wild-type	chdp-1(tm4947)	sax-1(ky491)	chdp-1(tm4947);sax-1(ky491)	sax-2(ky216)	chdp-1(tm4947);sax-2(ky216)
Number	2°	3°	4°		Number	2°	3°	4°		Number	2°	3°	4°		Number	2°	3°	4°		Number	2°	3°	4°		Number	2°	3°	4°		Number	2°/1°	2°/1°	2°/1°	2°/1°	2°/1°	2°/1°
1	8	8	31		1	14	13	26		1	7	7	30		1	7	7	24		1	8	8	28		1	8	8	33		1	0.105076	0.0235199	0.181009	0.256771	0.157134	0.112026
2	9	9	34		2	11	9	22		2	8	8	31		2	6	6	29		2	8	8	30		2	7	7	28		2	0.147808	0.0462032	0.276714	0.201257	0.184927	0.119687
3	9	9	32		3	13	11	27		3	6	6	30		3	9	9	29		3	6	6	34		3	7	7	31		3	0.158469	0.0194623	0.302571	0.161454	0.201437	0.181941
4	6	6	28		4	16	14	23		4	8	8	36		4	8	8	31		4	7	7	32		4	7	7	32		4	0.157293	0.0235761	0.189564	0.167562	0.467013	0.145733
5	9	9	28		5	13	10	25		5	7	7	27		5	6	6	35		5	6	6	30		5	8	8	26		5	0.131524	0.0262785	0.263395	0.145548	0.259882	0.192682
6	7	7	29		6	13	11	26		6	6	6	32		6	7	7	30		6	7	7	31		6	8	7	35		6	0.134451	0.0117306	0.309437	0.222032	0.193372	0.177964
7	7	7	33		7	13	13	25		7	6	6	33		7	6	6	31		7	7	7	31		7	5	5	30		7	0.386609	0.0177948	0.177579	0.132606	0.241864	0.160179
8	7	7	31		8	14	14	23		8	8	8	31		8	7	7	29		8	8	8	30		8	8	8	30		8	0.147279	0.0392891	0.186136	0.181315	0.271545	0.156272
9	8	8	35		9	10	10	21		9	6	6	25		9	5	5	30		9	7	7	31		9	5	5	34		9	0.150211	0.0260327	0.224011	0.246727	0.243109	0.319007
10	8	8	38		10	12	12	23		10	6	6	27		10	7	7	31		10	8	8	30		10	8	8	35		10	0.151803	0.0459919	0.273222	0.151219	0.281847	0.202293
11	7	7	34		11	13	9	22		11	8	8	29		11	7	7	35		11	8	8	28		11	5	5	36		11	0.128415	0.036454	0.243547	0.256027	0.287417	0.132251
12	8	7	28		12	9	8	18		12	7	7	33		12	9	8	33		12	6	6	33		12	8	8	28		12	0.197061	0.0207616	0.203765	0.125344	0.240504	0.163251
13	8	8	32		13	8	7	17		13	7	7	29		13	7	7	26		13	7	7	32		13	7	7	28		13	0.210345	0.017123	0.165211	0.148048	0.358653	0.16182
14	10	8	35		14	10	9	22		14	7	7	32		14	9	8	25		14	7	7	30		14	6	6	30		14	0.254301	0.0269943	0.185828	0.135525	0.308319	0.186737
15	9	9	37		15	13	13	26		15	6	6	28		15	9	9	30		15	6	6	28		15	9	9	30		15	0.120121	0.0265762	0.187321	0.165429	0.211401	0.160302
16	9	8	33		16	11	9	17		16	6	6	29		16	5	5	25		16	5	5	32		16	8	8	30		16	0.182004	0.0355943	0.244139	0.126253	0.208957	0.0991261
17	7	7	28		17	12	12	25		17	8	8	26		17	6	5	29		17	6	6	30		17	5	5	32		17	0.207502	0.0244953	0.283162	0.103083	0.245827	0.176289
18	7	7	29		18	11	7	18		18	6	6	28		18	10	9	31		18	7	7	32		18	6	6	30		18	0.103058	0.0233995	0.171599	0.246021	0.147054	0.221772
19	6	6	31		19	12	10	23		19	5	5	23		19	9	8	24		19	6	6	24		19	5	5	30		19	0.176249	0.0182408	0.211293	0.169252	0.289877	0.14217
20	8	8	38		20	12	10	23		20	7	7	33		20	6	6	28		20	6	6	26		20	5	5	25		20	0.104039	0.0199793	0.214915	0.251692	0.323087	0.176285
										21	9	9	29		21	7	6	27		21	6	6	31		21	8	8	31		21	0.0635246	0.0168585	0.17961	0.157888	0.411866	0.334282
										22	6	6	28		22	8	8	30		22	6	6	31		22	9	9	32		22	0.296407	0.0293368	0.307597	0.134413	0.424435	0.228992
										23	7	7	31		23	5	5	31		23	6	6	32		23	5	5	35		23	0.632799	0.0121864	0.186699	0.120866	0.223327	0.138637
										24	6	5	29		24	8	7	31		24	7	7	37		24	9	8	27		24	0.231223	0.0306349	0.407635	0.136036	0.212185	0.173078
										25	6	6	33		25	8	8	30		25	9	9	28		25	8	8	33		25	0.149704	0.0337276	0.233793	0.0959983	0.23054	0.23245
															26	6	6	30							26	7	7	30		26				0.192874		0.133454
															27	10	9	32							27	6	6	26		27				0.191359		0.122729
															28	7	7	27							28	11	11	34		28				0.129682
															29	7	7	27												29				0.164634
															30	8	8	31												30				0.212423
															31	11	10	28												31				0.113536
															32	8	8	34												32				0.161164
															33	9	8	29
Lifeact						TBA-1						NLP-12
Ratio of Lifeact intensity (2°/ 1°)						Ratio of TBA-1 intensity (2°/ 1°)						Nomalized Venus Fluorescence in higher-ordered dendrites
Number	Wild-type	chdp-1(tm4947)	sax-1(ky491)	chdp-1(tm4947);sax-1(ky491)		Number	Wild-type	chdp-1(tm4947)	sax-1(ky491)	chdp-1(tm4947);sax-1(ky491)		Number	Wild-type	chdp-1(tm4947)	sax-1(ky491)	chdp-1(tm4947);sax-1(ky491)
1	5.5914	1.0146	21.3881	5.73421		1	0.235029	0.027581	0.331297	0.158792		1	0.851175	0	0.35383	0.811566
2	6.89571	1.44615	8.53353	5.94145		2	0.139042	0.0131036	0.211965	0.211082		2	0.508144	0	0.598897	0.344843
3	15.4007	1.3325	3.83712	4.85855		3	0.27253	0.0129393	0.261134	0.224672		3	2.10627	0	0.674109	0.231124
4	14.0905	1.95698	12.8482	4.97406		4	0.299835	0.0224394	0.234589	0.312082		4	0.224046	0	0.264276	0.53579
5	7.42007	1.26149	5.32737	10.8371		5	0.277633	0.0201926	0.300137	0.182695		5	1.98943	0	0.979414	0.256097
6	4.7903	1.85475	15.4049	6.17121		6	0.0888517	0.0400041	0.228779	0.159677		6	1.71779	0	0.564191	1.34372
7	10.6992	1.06726	4.56159	3.28072		7	0.454554	0.0402992	0.410795	0.174436		7	0.471262	0	1.10942	2.40407
8	5.31753	1.31874	18.4723	15.673		8	0.244716	0.0280419	0.429994	0.112977		8	0.490995	0	2.28622	1.58211
9	12.9683	1.00745	10.8989	10.815		9	0.291196	0.0479219	0.313662	0.143416		9	1.10991	0	1.20325	0.671897
10	3.74779	0.703543	7.83208	11.2084		10	0.189703	0.0467272	0.299002	0.142179		10	0.819692	0	0.79202	0.472762
11	7.04932	5.01748	20.8854	10.5323		11	0.140731	0.0271574	0.133685	0.225562		11	1.00321	0	1.62165	0.782961
12	6.17161	10.6486	14.3576	5.14084		12	0.166636	0.0387177	0.152779	0.231143		12	2.41376	0	0.389984	0.940854
13	13.5467	3.29162	12.3479	8.77122		13	0.202868	0.0245827	0.251304	0.154266		13	0.37026	0	1.72084	0.99318
14	3.95519	2.48778	3.2772	8.62617		14	0.21956	0.0240732	0.327327	0.189653		14	1.12473	0	1.46355	0.757207
15	3.52092	5.223	8.63667	5.88816		15	0.104757	0.0166755	0.139697	0.226097		15	1.68557	0	0.431742	1.70018
16	23.8628	2.84844	2.84512	6.46765		16	0.0881262	0.023781	0.091013	0.272166		16	0.600797	0	0.734285	1.4697
17	15.8241	6.88421	4.9246	10.7746		17	0.184302	0.0270981	0.102246	0.0813459		17	0.560363	0	0.483819	0.722252
18	12.9435	6.01228	2.39842	8.57873		18	0.308202	0.0101333	0.463986	0.0761515		18	1.85239	0	1.44299	2.22684
19	18.7237	4.03283	3.48622	8.76791		19	0.198608	0.0172568	0.157684	0.290449		19	0.289196	0	0.827552	1.41878
20	21.5476	7.09012	3.80336	9.90745		20	0.182004	0.0379794	0.196272	0.166425		20	0.273059	0	0.20727	1.17477
21	16.7212	7.67407	16.8829	12.126		21	0.159376	0.0263687	0.137978	0.331033		21	0.881743	0	0.437292	1.02979
22	16.8617	8.19282	4.70763	8.30251		22	0.262318	0.0249171	0.0750879	0.266709		22	1.56203	0	1.08338	1.75428
23	11.1911	11.8203	7.78507	7.55321		23	0.296615	0.0336832	0.504528	0.309547		23	0.11911	0	0.107689	1.16442
24	26.2295	5.70868	3.88871	7.8183		24	0.204616	0.027645	0.364337	0.1227		24	0.785075	0	0.602032	1.69514
25	15.7684	3.92196	9.90379	5.60884		25	0.296768	0.0204136	0.242188	0.176578		25	0.415827	0		2.46292
26	6.72391	4.41277	8.03032	9.23108		26	0.44026	0.0379792	0.159991	0.153659		26	1.8899	0		0.873208
27	13.7844	7.114	2.37495	4.32046		27	0.0900827	0.0138241	0.313634	0.242029		27	0.299	0		0.557814
28	22.1248	2.2554	3.50975	15.2994		28	0.396731	0.0170147	0.38244	0.194306		28	1.56717	0		1.4172
29	12.922	5.06235	7.46432	10.0048		29	0.514205	0.046166	0.347723	0.236693		29	0.578329	0
30	15.5185	4.57738	6.57582	7.5142		30	0.194489	0.0138935	0.24717	0.19633		30	1.43987	0
31	13.252	7.33764	16.2306	6.61092		31	0.205279	0.0450077		0.166012
32	12.1314	8.89582	12.6316	6.94471		32	0.10462	0.0243849
33	14.1032	8.4973	16.5053	5.94546		33	0.115996	0.0511871
34	11.5566	9.49643	14.2098	9.05381		34	0.130731	0.0237524
35	3.80515	4.68927	18.1508	18.9874		35	0.162953	0.0517977
36	4.57205	10.3153	16.4689	3.92854		36	0.123192	0.0452013
37	7.04617	9.45318	13.6004	13.0633		37	0.204547	0.0280285
38	3.25622	7.50302	6.90676	6.09902		38	0.300367	0.0226291
39	5.16312	5.07504	9.85943	5.77887		39	0.207697	0.042626
40	10.3502	7.06037	9.2322	8.76333		40	0.312047	0.0379781
41	6.86468	6.35269	25.3549	3.39046		41	0.212461	0.026495
42	4.15066	2.34469	14.5666	4.66606		42	0.54	0.032678
43	3.93711	1.60914	11.7991	6.87163		43	0.217911	0.0198844
44	3.85865	6.30032	6.18875	3.77829		44	0.0866098	0.0264151
45	4.2337	2.48784	6.0726	4.47578		45	0.195402	0.0169006
46	10.1079	2.45449	6.30894	3.48362		46	0.192893	0.0495201
47	14.9297	2.41684	14.7523	9.30954		47	0.237073	0.029192
48	11.5802	2.34837	5.88709	10.9492		48	0.145195	0.0247663
49	4.08959	2.43188	7.02203	4.88897		49	0.235767	0.0433632
50	6.00253	2.39945	11.293	4.7566		50	0.420695	0.0395105
51	5.74159	1.83124	5.872	10.224		51	0.314543
52	4.84259	4.6824	10.438	12.8261		52	0.248726
53	3.10805	2.88782	4.46631	17.7768		53	0.41915
54	14.8096	14.4717	18.885	12.5633		54	0.182443
55	10.0206	16.7559	9.0088	12.2966		55	0.383847
56	11.5685	2.5213	12.6159	7.87254
57	14.6259	12.5543	10.7629	7.07767
58	8.89451	11.0891	5.62357	10.5324
59	10.5692	3.04995	11.7972	5.68671
60	6.33699	1.96513	11.587	14.3228
61	16.7502	2.84345	9.82274	10.0469
62	20.4308	1.10335	18.3829	3.99617
63	8.16666	2.48394	12.6518	5.89298
64	4.47102	3.35331	10.5988	9.19076
65	22.4323	2.33647	3.59972	4.37531
66	12.5895	1.12054	6.92475	3.35344
67	20.11	1.43531	6.34815	3.85679
68	19.6273	2.33325	9.44663	3.80179
69	20.7721	1.27595	12.9852	2.42695
70	19.8558	2.19569	21.4632	4.85104
71	4.20088	2.71674	8.81958	12.5518
72	4.60149	2.93484	11.0331	8.90788
73	5.83735	1.24455	8.30257	11.007
74	5.71818	4.32915	3.98137	9.26086
75	4.83591	2.91672	5.33985	8.20132
76	5.47409	5.248	5.25069	6.99747
77	4.08007	2.32282	8.71604	22.3125
78	5.64485	4.6761	4.55518	11.7326
79	2.77321	7.71356	5.95134	18.3527
80	3.28164	3.97296	8.8275	9.09494
81	9.60731	2.53652	8.1329	19.4879
82	5.7599	4.11256	2.47496	23.1185
83	14.0898	1.83431	5.07197	22.5429
84	10.9641	4.78191	4.12035	19.9131
85	11.8604	8.21527	4.13527	25.1834
86	6.56602	5.44209	6.55053	6.81433
87	16.1366	3.8782	4.35661	8.91094
88	17.1318	4.01188	3.39175	10.1759
89	15.562	3.83639	3.68012	10.2454
90	9.89864	2.63603	9.88657	10.2695
91	3.47892	0.612326	4.06616	9.59567
92	4.4094	0.883488	4.79995	14.636
93	6.76327	0.662316	10.2623	12.2891
94	3.3465	7.97096	9.39072	6.99388
95	3.87147	2.23962	4.95275	7.46968
96	6.6049	2.80541	4.20766	8.85631
97	5.14117	2.39939	5.42958	12.7439
98	4.00633	2.15894	3.59319	9.08891
99	5.64932	2.58339	3.80763	9.92275
100	10.3715	3.2704	2.91332	9.46616
101	17.6695	2.94238	4.15138	16.8678
102	14.4716	2.54965	1.92791	11.2248
103	16.5197	5.7847	14.193	11.7776
104	11.7188	3.6499	4.87867	19.3987
105	21.489	4.0537	4.09127	7.73481
106	14.3919	3.81761	2.76334	8.43514
107	19.9451	1.62203	4.31689	17.5638
108	13.6675	0.986639	4.62447	4.27385
109	17.5766	2.42137	14.8307	10.4152
110	7.32213	1.58105	5.24239	10.0484
111	8.33211	1.72864	5.54773	9.6449
112	8.06496	1.61753	6.86452	8.19449
113	9.1227	4.70301	4.02652	12.7215
114	9.67495	3.1538	6.89562	20.2136
115	5.23227	5.15049	2.46068	9.57761
116	6.5375	1.9088	4.38923	12.5469
117	2.7489	2.05707	4.58525	5.41059
118	2.64851	1.05174	3.75884	16.581
119	2.20728	1.14354	4.6398	20.5336
120	8.41054	2.10147	5.76424	12.6521
121	18.2444	2.5023	8.93557	6.14889
122	14.9597	6.28059	4.23553	6.44354
123	17.7727	4.17534	6.99333	3.39729
124	4.31557	6.98895	7.80884	3.809
125	19.1284	4.92304	11.9901	3.5684
126	8.71506	3.88597	5.08729	5.58062
127	14.2389	5.34098	8.70648	3.9021
128	14.2155	4.01321	5.73925	5.1931
129	18.4001	6.87185	8.73645	2.78291
130	20.9044	3.60447	3.0853	3.65139
131	2.36087	2.96563	10.0209	2.52286
132	1.75607	1.48658	13.723	5.49384
133	4.2187	2.24397	12.1704	15.032
134	2.54196	2.31136	5.82416	4.76824
135	2.97197	4.40946	6.75858	3.93892
136	4.62265	2.50714	7.08421	4.05524
137	4.05518	4.17239	6.85632	3.95611
138	12.4332	2.02795	6.4676	3.24037
139	6.88935	0.817567	9.24547	3.47176
140	9.13581	1.49822	7.57916	2.6053
141	2.81051	1.26317	7.43932	6.02352
142	4.45063	2.09642	12.1412	8.15916
143	3.81008	1.72913	7.66698	7.31999
144	6.77753	1.89426	6.4642	18.5892
145	5.7167	2.63769	12.5526	8.69772
146	3.48715	2.05465	7.19685	6.04928
147	8.32202	2.74505	8.35781	10.0005
148	2.7303	2.04566	9.28702	6.27082
149	3.58123	1.89373	13.9426	9.46476
150	5.73519	3.16478	5.86016	14.4439
151	3.72299	6.07019	10.7586	5.90457
152	6.86691	7.66871	11.9863	6.71552
153	9.85249	9.59438	4.2335	2.97512
154	10.6844	2.8838	4.85185	6.15365
155	15.5047	4.6255	3.57251	5.20233
156	3.24876	6.67085	2.23915	4.3593
157	10.6253	4.70136	3.77956	4.03626
158	11.9014	4.12087	3.55458	6.28567
159	4.7409	1.34444	5.69444	8.53555
160	6.99381	3.13494	5.17641	6.89051
161	8.08465	1.41651	3.90858	6.39134
162	4.0309	2.45734	5.24585	4.85876
163	5.28922	1.67026	3.90691	7.35217
164	10.0154	1.30314	6.99702	4.69238
165	3.43795	2.34356	12.282	3.9832
166	6.26624	2.39033	5.42695	5.11993
167	3.5548	1.35178	5.10338	6.32663
168	2.67023	1.37742	2.36891	3.68494
169	2.53606	2.92336	5.06097	5.22167
170	7.43025	1.77139	2.47485	4.80827
171	2.85486	2.58792	6.81699	18.3146
172	7.63173	4.83318	13.3782	5.79337
173	4.01239	2.60155	12.7756	7.44568
174	5.11058	3.63927	10.0844	5.70803
175	2.61195	2.38774	7.37963	5.19668
176	3.53121	2.2987	10.1733	4.44705
177	4.16511	1.54138	12.7006	10.0725
178	3.02625	2.46433	3.24959	18.9549
179	2.54458	1.42155	6.57816	18.2381
180	2.49591	3.32952	5.34239	6.38547
181	2.47553	12.0896	11.0073	10.6434
182	3.07834	3.053	5.39362	5.60522
183	3.86546	12.5281	3.71418	5.23485
184	5.03162	4.80835	3.17318	12.1651
185	3.84663	7.28495	3.27356	15.109
186	10.0011	6.24575	7.81096	20.3074
187	2.92513	2.68845	9.16491	10.7203
188	2.80026	8.25762	3.65716	9.43245
189	8.16935	3.90954	8.24015	24.7349
190	9.89537	4.58455	5.06264	6.96805
191	7.80916	3.74924	13.3702	6.23948
192	16.3149	2.02721	9.19967	6.31946
193	22.4567	1.56818	22.9139	6.70724
194	11.6412	3.90503	20.2228	6.29699
195	5.88257	1.56284	21.8554	3.54461
196	10.1496	1.36303	19.2357	4.33818
197	7.00721	3.60555	14.4925	6.30335
198	10.88	3.54849	19.2756	4.84132
199	4.71612	1.81873	12.6828	3.09564
200	10.445	1.1957	18.9486	4.99701

## Sheet: Supplementary Figure 1
wdIs51
The number of branches in the 100 μm segment anterior to PVD cell body (1 day)															The ratio of the 2o branches intensity to the 1o dendrite intensity
Wild-type					chdp-1(zac135)					chdp-1(tm4947)						Wild-type	chdp-1(zac135)	chdp-1(tm4947)
Number	2°	3°	4°		Number	2°	3°	4°		Number	2°	3°	4°		Number	2°/1°	2°/1°	2°/1°
1	6	6	34		1	9	10	30		1	14	13	32		1	0.0808369	0.036274	0.0264975
2	7	7	32		2	9	11	29		2	12	12	30		2	0.0904496	0.0322691	0.0285438
3	5	5	26		3	10	10	25		3	11	11	25		3	0.154261	0.0276137	0.0261955
4	5	5	39		4	8	10	21		4	13	13	33		4	0.112342	0.025211	0.0323489
5	7	7	35		5	9	11	18		5	8	8	23		5	0.0699352	0.0337844	0.0275199
6	7	7	35		6	12	10	21		6	11	11	27		6	0.180298	0.0203752	0.0162872
7	6	6	32		7	10	10	19		7	13	12	33		7	0.11145	0.0396856	0.0245413
8	6	6	32		8	10	10	25		8	12	12	26		8	0.103418	0.0266448	0.0245299
9	6	6	32		9	11	11	15		9	12	12	28		9	0.110481	0.0350196	0.0193287
10	7	7	27		10	11	11	20		10	12	12	24		10	0.0741171	0.0219293	0.0477253
11	7	7	32		11	12	11	29		11	7	7	19		11	0.0678552	0.0187329	0.0182673
12	6	6	33		12	11	10	25		12	11	11	25		12	0.0723192	0.0186918	0.0470101
13	9	9	33		13	11	11	22		13	7	7	18		13	0.088563	0.0270724	0.0442646
14	7	7	30		14	11	11	18		14	8	8	26		14	0.131133	0.049745	0.0235613
15	6	6	30		15	12	11	32		15	13	12	21		15	0.0649513	0.0408296	0.0224449
16	9	8	47		16	11	8	23		16	8	8	18		16	0.147829	0.0177905	0.0292426
17	9	9	33		17	12	9	20		17	11	11	24		17	0.105736	0.0345247	0.043158
18	7	7	29		18	11	8	25		18	11	22	22		18	0.150068	0.0222953	0.019074
19	9	9	37		19	10	10	27		19	9	9	22		19	0.139858	0.0222565	0.0273088
20	7	7	35		20	10	10	23		20	11	10	25		20	0.152648	0.0207316	0.026692
21	6	6	31		21	8	8	26		21	9	9	18		21	0.270243	0.00454756	0.0271539
22	7	7	34		22	10	10	30							22	0.178283	0.0363518	0.0460665
23	7	7	31		23	11	11	33							23	0.121674	0.0427959	0.0264413
24	8	7	30		24	8	11	8							24	0.0962018	0.0238421	0.0210429
25	6	6	29		25	10	10	28							25	0.106289	0.0364511	0.023698
26	7	7	30												26			0.0325969
															27			0.0173283
															28			0.0243209
															29			0.0170619
															30			0.0307282
otIs138
The number of branches in the 100 μm segment anterior to PVD cell body (1 day)															The ratio of the 2o branches intensity to the 1o dendrite intensity
Wild-type					chdp-1(zac135)					chdp-1(tm4947)						Wild-type	chdp-1(zac135)	chdp-1(tm4947)
Number	2°	3°	4°		Number	2°	3°	4°		Number	2°	3°	4°		Number	2°/1°	2°/1°	2°/1°
1	6	6	32		1	11	11	22		1	12	12	31		1	0.0859301	0.0272534	0.0197803
2	5	5	32		2	13	13	29		2	14	13	25		2	0.439945	0.0326662	0.0133931
3	7	7	36		3	12	12	24		3	14	13	30		3	0.0825508	0.0215527	0.0285217
4	7	7	33		4	12	12	23		4	10	10	28		4	0.0943442	0.042545	0.0367128
5	7	7	33		5	9	9	27		5	9	9	20		5	0.134278	0.0310126	0.0492379
6	6	6	30		6	12	12	22		6	13	12	20		6	0.139836	0.0196477	0.0233469
7	7	7	34		7	10	9	24		7	10	9	25		7	0.084969	0.0202522	0.0207065
8	7	7	32		8	13	12	28		8	10	10	23		8	0.087292	0.0283451	0.0107331
9	9	9	35		9	9	8	25		9	11	11	25		9	0.0809809	0.0209868	0.0452507
10	6	6	33		10	11	11	25		10	13	13	32		10	0.206492	0.0360498	0.0303888
11	6	6	28		11	7	7	21		11	10	10	18		11	0.227222	0.0397645	0.0300306
12	8	8	36		12	8	8	25		12	10	9	30		12	0.154016	0.0248571	0.0247202
13	6	6	30		13	8	7	25		13	8	8	24		13	0.178679	0.0353786	0.0292161
14	4	4	29		14	9	9	23		14	10	10	26		14	0.200589	0.0364679	0.0306989
15	6	6	34		15	9	9	24		15	11	11	25		15	0.0832534	0.0218617	0.0185241
16	7	7	30		16	11	11	24		16	9	9	25		16	0.0894309	0.0149948	0.0266198
17	8	8	34		17	8	8	24		17	11	11	31		17	0.0928938	0.026998	0.018035
18	6	6	29		18	7	7	26		18	13	13	30		18	0.192208	0.0216865	0.0409889
19	4	4	30		19	11	11	22		19	10	10	28		19	0.159053	0.0147633	0.0307884
20	6	6	32		20	12	11	22		20	8	8	27		20	0.0904026	0.0161489	0.0326533
21	7	7	28		21	9	9	25		21	8	7	13		21	0.291857		0.0152686
22	5	5	32		22	9	9	24		22	9	9	17		22	0.0873336		0.0238253
23	5	5	32		23	9	8	23		23	7	7	24		23	0.0970839		0.030861
24	5	5	35		24	10	10	25		24	7	7	23		24	0.14424		0.0251593
25	5	5	29							25	12	12	21		25	0.188995		0.037013
26	9	9	34							26	11	10	24		26	0.104378		0.0449355
27	6	6	28												27	0.108909
28	8	8	29												28	0.0722189
STED data
								Mean width of 1° dendrites (μm)
Width of 1° dendrites (μm)				Width of 2° dendrites (μm)				Wild-type																						chdp-1(tm4947)
Number	Wild-type	chdp-1(tm4947)		Number	Wild-type	chdp-1(tm4947)		Number	1	2	3	4	5	6	7	8	9	10	11	12	13	14	15	16	17	18	19	20		Number	1	2	3	4	5	6	7	8	9	10	11	12	13	14	15	16	17	18	19
1	0.277	0.242		1	0.174	0.043		1	0.205	0.219	0.306	0.393	0.294	0.25	0.306	0.252	0.392	0.237	0.356	0.294	0.376	0.3	0.341	0.33	0.219	0.348	0.243	0.286		1	0.847	0.721	0.317	0.795	0.311	0.303	0.442	0.396	0.3	0.278	0.382	0.312	0.442	0.384	0.241	0.247	0.249	0.41	0.369
2	0.244	0.251		2	0.105	0.043		2	0.216	0.204	0.28	0.372	0.229	0.237	0.272	0.255	0.267	0.171	0.274	0.331	0.324	0.319	0.319	0.282	0.242	0.34	0.224	0.305		2	0.748	0.692	0.325	0.587	0.258	0.366	0.373	0.356	0.254	0.379	0.375	0.291	0.48	0.4	0.241	0.253	0.236	0.327	0.435
3	0.26	0.233		3	0.139	0.063		3	0.208	0.247	0.285	0.403	0.264	0.284	0.286	0.256	0.252	0.235	0.193	0.311	0.28	0.257	0.307	0.266	0.208	0.363	0.254	0.315		3	0.636	0.678	0.321	0.501	0.276	0.334	0.357	0.458	0.177	0.494	0.407	0.329	0.556	0.381	0.29	0.248	0.284	0.305	0.35
4	0.235	0.206		4	0.131	0.076		4	0.211	0.208	0.287	0.385	0.255	0.277	0.3	0.265	0.258	0.27	0.213	0.351	0.289	0.244	0.295	0.263	0.212	0.386	0.229	0.309		4	0.472	0.692	0.312	0.498	0.255	0.354	0.307	0.433	0.221	0.48	0.429	0.317	0.581	0.35	0.225	0.243	0.226	0.306	0.37
5	0.26	0.209		5	0.194	0.05		5	0.193	0.217	0.278	0.335	0.263	0.229	0.315	0.248	0.285	0.295	0.244	0.332	0.344	0.239	0.254	0.278	0.134	0.387	0.226	0.328		5	0.435	0.604	0.317	0.407	0.287	0.377	0.366	0.356	0.297	0.492	0.385	0.295	0.53	0.358	0.241	0.204	0.272	0.339	0.407
6	0.252	0.193		6	0.194	0.038		6	0.208	0.223	0.313	0.352	0.235	0.25	0.313	0.249	0.251	0.311	0.224	0.311	0.335	0.219	0.259	0.271	0.201	0.389	0.243	0.356		6	0.295	0.482	0.35	0.349	0.334	0.387	0.259	0.236	0.303	0.429	0.461	0.303	0.391	0.353	0.307	0.192	0.208	0.357	0.407
7	0.26	0.206		7	0.161	0.045		7	0.19	0.224	0.297	0.402	0.235	0.236	0.325	0.241	0.233	0.312	0.214	0.283	0.275	0.207	0.281	0.223	0.208	0.368	0.248	0.275		7	0.236	0.509	0.286	0.388	0.388	0.377	0.342	0.234	0.313	0.404	0.467	0.316	0.316	0.305	0.384	0.213	0.226	0.389	0.408
8	0.261	0.215		8	0.141	0.05		8	0.171	0.223	0.328	0.384	0.246	0.298	0.337	0.254	0.153	0.334	0.264	0.275	0.247	0.219	0.268	0.243	0.208	0.348	0.241	0.315		8	0.222	0.461	0.332	0.251	0.47	0.273	0.342	0.218	0.225	0.391	0.473	0.253	0.278	0.308	0.37	0.255	0.267	0.389	0.407
9	0.244	0.271		9	0.168	0.057		9	0.144	0.16	0.297	0.385	0.233	0.312	0.336	0.285	0.205	0.276	0.29	0.312	0.258	0.238	0.245	0.247	0.222	0.404	0.246	0.319		9	0.228	0.474	0.325	0.276	0.479	0.265	0.318	0.283	0.221	0.341	0.489	0.328	0.265	0.296	0.246	0.198	0.221	0.524	0.369
10	0.294	0.279		10	0.164	0.045		10	0.167	0.234	0.298	0.432	0.249	0.246	0.318	0.258	0.244	0.232	0.254	0.265	0.375	0.194	0.267	0.21	0.231	0.351	0.223	0.33		10	0.169	0.453	0.414	0.233	0.559	0.283	0.283	0.283	0.253	0.341	0.527	0.322	0.215	0.294	0.248	0.267	0.288	0.596	0.388
11	0.311	0.296		11	0.151	0.063		11	0.179	0.18	0.272	0.423	0.231	0.34	0.306	0.275	0.213	0.256	0.249	0.309	0.315	0.188	0.28	0.245	0.241	0.352	0.241	0.291		11	0.162	0.434	0.345	0.332	0.553	0.283	0.366	0.435	0.266	0.29	0.514	0.519	0.252	0.306	0.284	0.284	0.249	0.636	0.37
12	0.294	0.318		12	0.177	0.032		12	0.196	0.204	0.3	0.41	0.248	0.319	0.32	0.255	0.223	0.249	0.224	0.232	0.313	0.201	0.307	0.161	0.238	0.35	0.249	0.234		12	0.199	0.4	0.319	0.354	0.52	0.239	0.33	0.442	0.212	0.293	0.536	0.328	0.29	0.267	0.303	0.241	0.22	0.624	0.341
13	0.286	0.352		13	0.141	0.05		13	0.205	0.232	0.295	0.366	0.26	0.243	0.277	0.293	0.199	0.243	0.219	0.276	0.304	0.219	0.303	0.245	0.191	0.364	0.259	0.257		13	0.235	0.315	0.34	0.347	0.467	0.281	0.429	0.44	0.225	0.279	0.524	0.278	0.215	0.243	0.305	0.231	0.16	0.455	0.312
14	0.286	0.442		14	0.141	0.069		14	0.214	0.236	0.284	0.374	0.279	0.271	0.332	0.279	0.236	0.243	0.269	0.295	0.322	0.2	0.304	0.244	0.222	0.378	0.236	0.226		14	0.28	0.377	0.29	0.295	0.456	0.3	0.439	0.417	0.225	0.278	0.458	0.229	0.215	0.204	0.29	0.243	0.184	0.425	0.351
15	0.261	0.555		15	0.154	0.044		15	0.188	0.173	0.289	0.359	0.315	0.257	0.317	0.271	0.233	0.223	0.249	0.288	0.283	0.188	0.321	0.234	0.235	0.396	0.268	0.267		15	0.287	0.296	0.249	0.353	0.399	0.296	0.444	0.435	0.151	0.316	0.464	0.279	0.24	0.243	0.296	0.248	0.193	0.42	0.389
16	0.278	0.573		16	0.194	0.057		16	0.221	0.156	0.285	0.41	0.31	0.257	0.334	0.305	0.211	0.238	0.239	0.374	0.351	0.207	0.325	0.217	0.228	0.378	0.239	0.225		16	0.311	0.227	0.263	0.418	0.45	0.294	0.354	0.322	0.168	0.265	0.454	0.265	0.252	0.31	0.256	0.246	0.21	0.446	0.341
17	0.28	0.619		17	0.158	0.032		17	0.227	0.208	0.327	0.36	0.3	0.257	0.317	0.307	0.235	0.197	0.254	0.305	0.359	0.194	0.259	0.279	0.235	0.374	0.233	0.226		17	0.489	0.233	0.246	0.403	0.389	0.256	0.32	0.267	0.241	0.291	0.41	0.353	0.303	0.363	0.19	0.288	0.186	0.511	0.35
18	0.26	0.564		18	0.181	0.044		18	0.201	0.193	0.336	0.383	0.293	0.259	0.329	0.321	0.208	0.201	0.275	0.311	0.299	0.251	0.258	0.231	0.154	0.385	0.233	0.218		18	0.493	0.165	0.224	0.4	0.441	0.262	0.343	0.278	0.213	0.24	0.394	0.442	0.24	0.34	0.229	0.273	0.204	0.432	0.369
19	0.27	0.609		19	0.184	0.057		19	0.216	0.237	0.33	0.369	0.316	0.264	0.329	0.372	0.213	0.195	0.234	0.316	0.303	0.313	0.283	0.226	0.213	0.389	0.239	0.207		19	0.567	0.261	0.286	0.409	0.414	0.338	0.366	0.286	0.226	0.254	0.366	0.456	0.265	0.411	0.173	0.267	0.21	0.485	0.341
20	0.252	0.725		20	0.171	0.05		20	0.219	0.258	0.307	0.366	0.275	0.271	0.33	0.342	0.216	0.211	0.264	0.305	0.238	0.307	0.227	0.162	0.207	0.378	0.256	0.192		20	0.552	0.229	0.344	0.382	0.418	0.258	0.508	0.262	0.245	0.254	0.366	0.492	0.328	0.434	0.162	0.303	0.243	0.386	0.35
21	0.236	0.619		21	0.22	0.038		21	0.217	0.189	0.308	0.352	0.254	0.28	0.329	0.357	0.172	0.222	0.259	0.295	0.293	0.25	0.22	0.219	0.204	0.363	0.244	0.233		21	0.553	0.289	0.338	0.379	0.375	0.254	0.525	0.205	0.229	0.24	0.382	0.581	0.379	0.441	0.237	0.26	0.234	0.203	0.37
22	0.244	0.618		22	0.187	0.05		22	0.202	0.188	0.324	0.332	0.288	0.271	0.322	0.366	0.198	0.236	0.285	0.362	0.325	0.263	0.266	0.207	0.226	0.349	0.246	0.173		22	0.618	0.318	0.389	0.349	0.34	0.288	0.39	0.26	0.283	0.252	0.417	0.43	0.379	0.384	0.237	0.243	0.237	0.233	0.35
23	0.244	0.546		23	0.171	0.045		23	0.188	0.239	0.348	0.366	0.292	0.292	0.33	0.379	0.21	0.234	0.274	0.333	0.25	0.275	0.234	0.203	0.204	0.34	0.246	0.206		23	0.596	0.351	0.392	0.394	0.356	0.275	0.425	0.26	0.151	0.265	0.451	0.265	0.467	0.324	0.284	0.273	0.234	0.278	0.275
24	0.227	0.413		24	0.151	0.045		24	0.22	0.241	0.372	0.349	0.278	0.237	0.344	0.36	0.235	0.245	0.27	0.245	0.352	0.263	0.238	0.242	0.181	0.356	0.209	0.247		24	0.545	0.452	0.333	0.317	0.348	0.263	0.425	0.274	0.102	0.265	0.404	0.266	0.53	0.294	0.265	0.23	0.21	0.313	0.246
25	0.235	0.367		25	0.161	0.051		25	0.22	0.234	0.369	0.341	0.306	0.279	0.317	0.34	0.199	0.237	0.269	0.218	0.206	0.319	0.278	0.231	0.201	0.337	0.216	0.218		25	0.501	0.534	0.395	0.249	0.298	0.296	0.366	0.382	0.165	0.202	0.375	0.189	0.417	0.262	0.256	0.239	0.26	0.28	0.284
26	0.236	0.378		26	0.161	0.057		26	0.24	0.256	0.372	0.353	0.313	0.285	0.347	0.289	0.226	0.221	0.259	0.193	0.297	0.313	0.297	0.219	0.187	0.328	0.209	0.203		26	0.508	0.608	0.46	0.205	0.381	0.294	0.342	0.456	0.324	0.278	0.385	0.227	0.404	0.301	0.284	0.292	0.264	0.286	0.369
27	0.227	0.341		27	0.191	0.052		27	0.219	0.234	0.369	0.342	0.294	0.306	0.356	0.284	0.23	0.253	0.239	0.241	0.287	0.301	0.314	0.28	0.188	0.31	0.238	0.271		27	0.471	0.552	0.576	0.23	0.37	0.273	0.33	0.531	0.265	0.24	0.499	0.229	0.379	0.333	0.237	0.269	0.255	0.404	0.312
28	0.227	0.351		28	0.181	0.057		28	0.202	0.215	0.373	0.356	0.326	0.319	0.359	0.265	0.219	0.225	0.29	0.27	0.293	0.282	0.271	0.221	0.214	0.314	0.196	0.185		28	0.405	0.441	0.59	0.233	0.377	0.284	0.342	0.535	0.199	0.203	0.404	0.216	0.305	0.331	0.229	0.294	0.192	0.413	0.35
29	0.236	0.335		29	0.213	0.039		29	0.217	0.177	0.415	0.358	0.334	0.299	0.325	0.276	0.262	0.253	0.285	0.28	0.25	0.301	0.282	0.236	0.221	0.248	0.242	0.169		29	0.397	0.358	0.576	0.239	0.41	0.294	0.342	0.463	0.241	0.215	0.316	0.316	0.366	0.358	0.265	0.239	0.178	0.563	0.256
30	0.211	0.297		30	0.187	0.048		30	0.199	0.267	0.392	0.331	0.361	0.312	0.308	0.261	0.235	0.281	0.269	0.283	0.217	0.276	0.292	0.203	0.214	0.275	0.255	0.264		30	0.331	0.318	0.627	0.23	0.431	0.333	0.401	0.383	0.297	0.203	0.331	0.517	0.354	0.31	0.246	0.306	0.208	0.589	0.312
31	0.211	0.361		31	0.181	0.038		31	0.173	0.247	0.343	0.378	0.322	0.271	0.33	0.276	0.293	0.252	0.224	0.283	0.209	0.301	0.306	0.167	0.231	0.283	0.242	0.197		31	0.272	0.274	0.63	0.224	0.379	0.334	0.377	0.274	0.342	0.202	0.319	0.492	0.328	0.333	0.294	0.322	0.186	0.525	0.312
32	0.193	0.403		32	0.194	0.1		32	0.19	0.269	0.36	0.406	0.32	0.274	0.338	0.248	0.238	0.23	0.28	0.303	0.205	0.25	0.306	0.219	0.221	0.292	0.245	0.227		32	0.25	0.321	0.535	0.267	0.39	0.401	0.354	0.238	0.325	0.24	0.363	0.341	0.328	0.372	0.246	0.273	0.222	0.474	0.322
33	0.21	0.439		33	0.167	0.048		33	0.213	0.256	0.37	0.334	0.335	0.266	0.304	0.256	0.227	0.249	0.274	0.263	0.179	0.251	0.311	0.216	0.244	0.28	0.242	0.227		33	0.272	0.336	0.592	0.263	0.426	0.442	0.307	0.179	0.269	0.228	0.388	0.316	0.379	0.374	0.293	0.29	0.195	0.484	0.303
34	0.244	0.475		34	0.164	0.047		34	0.216	0.204	0.367	0.361	0.329	0.215	0.311	0.269	0.272	0.245	0.28	0.27	0.186	0.263	0.28	0.275	0.234	0.268	0.226	0.243		34	0.287	0.342	0.575	0.261	0.392	0.379	0.377	0.117	0.223	0.24	0.291	0.29	0.316	0.434	0.265	0.301	0.254	0.419	0.437
35	0.211	0.493		35	0.171	0.052		35	0.242	0.197	0.371	0.382	0.313	0.211	0.334	0.272	0.258	0.314	0.264	0.277	0.194	0.282	0.259	0.238	0.208	0.288	0.231	0.253		35	0.251	0.312	0.543	0.218	0.294	0.342	0.318	0.141	0.219	0.505	0.202	0.265	0.265	0.332	0.266	0.408	0.232	0.403	0.426
36	0.219	0.513		36	0.161	0.043		36	0.22	0.221	0.379	0.357	0.247	0.252	0.311	0.31	0.263	0.313	0.234	0.254	0.206	0.275	0.164	0.224	0.248	0.248	0.25	0.291		36	0.228	0.36	0.514	0.231	0.329	0.422	0.318	0.142	0.181	0.619	0.243	0.316	0.328	0.347	0.247	0.475	0.208	0.375	0.549
37	0.219	0.522		37	0.145	0.043		37	0.213	0.237	0.369	0.38	0.337	0.231	0.317	0.262	0.232	0.299	0.27	0.26	0.179	0.282	0.194	0.248	0.224	0.294	0.256	0.273		37	0.258	0.334	0.538	0.292	0.305	0.312	0.366	0.182	0.193	0.593	0.29	0.303	0.341	0.331	0.256	0.533	0.292	0.344	0.435
38	0.219	0.422		38	0.167	0.047		38	0.211	0.232	0.361	0.373	0.322	0.252	0.34	0.287	0.217	0.281	0.264	0.26	0.186	0.257	0.189	0.248	0.147	0.21	0.26	0.312		38	0.25	0.285	0.534	0.251	0.311	0.286	0.307	0.165	0.196	0.391	0.278	0.252	0.367	0.288	0.313	0.547	0.246	0.365	0.473
39	0.22	0.432		39	0.148	0.066		39	0.214	0.195	0.369	0.34	0.359	0.25	0.286	0.254	0.206	0.278	0.234	0.307	0.227	0.276	0.251	0.214	0.232	0.256	0.277	0.29		39	0.235	0.259	0.49	0.23	0.304	0.291	0.401	0.27	0.209	0.303	0.404	0.215	0.379	0.268	0.36	0.556	0.288	0.398	0.399
40	0.185	0.492		40	0.164	0.038		40	0.21	0.182	0.362	0.326	0.316	0.313	0.332	0.272	0.209	0.287	0.234	0.267	0.158	0.257	0.249	0.208	0.211	0.203	0.235	0.26		40	0.155	0.22	0.499	0.302	0.316	0.312	0.355	0.226	0.158	0.265	0.342	0.265	0.316	0.254	0.521	0.483	0.229	0.319	0.445
41	0.206	0.484		41	0.164	0.057		41	0.205	0.212	0.358	0.317	0.283	0.308	0.331	0.294	0.208	0.277	0.259	0.241	0.206	0.265	0.222	0.219	0.256	0.3	0.234	0.296		41	0.229	0.156	0.547	0.279	0.405	0.244	0.318	0.213	0.254	0.189	0.227	0.29	0.366	0.308	0.606	0.353	0.294	0.353	0.445
42	0.236	0.44		42	0.22	0.052		42	0.216	0.171	0.35	0.33	0.332	0.294	0.319	0.247	0.218	0.259	0.198	0.254	0.206	0.258	0.217	0.262	0.238	0.222	0.259	0.267		42	0.184	0.138	0.546	0.339	0.403	0.258	0.39	0.219	0.16	0.164	0.468	0.265	0.278	0.283	0.511	0.312	0.301	0.317	0.408
43	0.22	0.564		43	0.151	0.043		43	0.211	0.237	0.344	0.344	0.29	0.294	0.304	0.235	0.196	0.231	0.229	0.205	0.235	0.24	0.25	0.254	0.248	0.266	0.205	0.241		43	0.14	0.162	0.607	0.355	0.372	0.264	0.366	0.262	0.233	0.202	0.492	0.278	0.303	0.299	0.364	0.315	0.352	0.353	0.36
44	0.211	0.528		44	0.151	0.038		44	0.222	0.212	0.334	0.337	0.343	0.251	0.285	0.28	0.228	0.277	0.254	0.164	0.188	0.238	0.231	0.196	0.263	0.255	0.235	0.224		44	0.191	0.18	0.478	0.446	0.402	0.264	0.342	0.239	0.17	0.278	0.568	0.341	0.291	0.271	0.295	0.309	0.343	0.358	0.379
45	0.269	0.465		45	0.128	0.052		45	0.219	0.197	0.309	0.321	0.347	0.258	0.329	0.283	0.238	0.264	0.244	0.221	0.135	0.213	0.269	0.247	0.184	0.284	0.172	0.288		45	0.214	0.14	0.478	0.473	0.385	0.294	0.354	0.215	0.283	0.265	0.644	0.303	0.316	0.317	0.204	0.306	0.336	0.291	0.446
46	0.221	0.502		46	0.168	0.062		46	0.231	0.177	0.329	0.346	0.347	0.236	0.276	0.258	0.234	0.217	0.214	0.228	0.165	0.265	0.232	0.266	0.298	0.28	0.235	0.312		46	0.177	0.192	0.505	0.307	0.39	0.272	0.33	0.242	0.483	0.328	0.606	0.303	0.354	0.291	0.329	0.317	0.394	0.285	0.54
47	0.22	0.484		47	0.181	0.062		47	0.197	0.193	0.32	0.343	0.322	0.216	0.32	0.232	0.257	0.249	0.249	0.18	0.185	0.255	0.207	0.21	0.281	0.273	0.246	0.271		47	0.236	0.184	0.454	0.464	0.412	0.214	0.332	0.306	0.769	0.215	0.467	0.265	0.354	0.337	0.314	0.273	0.394	0.382	0.483
48	0.236	0.493		48	0.128	0.047		48	0.219	0.208	0.312	0.349	0.351	0.327	0.316	0.254	0.229	0.253	0.234	0.17	0.189	0.237	0.3	0.247	0.248	0.264	0.251	0.267		48	0.294	0.192	0.411	0.554	0.403	0.193	0.318	0.278	0.699	0.202	0.366	0.278	0.355	0.319	0.447	0.336	0.36	0.384	0.445
49	0.244	0.501		49	0.135	0.076		49	0.179	0.199	0.328	0.33	0.381	0.264	0.284	0.258	0.229	0.221	0.239	0.18	0.234	0.233	0.261	0.266	0.198	0.305	0.201	0.239		49	0.302	0.197	0.359	0.756	0.338	0.237	0.342	0.288	0.621	0.216	0.265	0.355	0.32	0.333	0.521	0.234	0.267	0.41	0.398
50	0.252	0.412		50	0.132	0.047		50	0.17	0.164	0.3	0.322	0.31	0.237	0.32	0.247	0.195	0.225	0.244	0.229	0.223	0.227	0.251	0.237	0.254	0.312	0.224	0.269		50	0.28	0.156	0.41	0.781	0.322	0.254	0.345	0.314	0.481	0.152	0.303	0.266	0.29	0.32	0.54	0.271	0.216	0.406	0.407
51	0.262	0.42		51	0.138	0.057		51	0.199	0.147	0.242	0.328	0.312	0.259	0.277	0.284	0.211	0.261	0.259	0.215	0.201	0.244	0.227	0.25	0.244	0.318	0.223	0.267		51	0.287	0.244	0.5	0.901	0.292	0.279	0.318	0.505	0.331	0.177	0.24	0.265	0.32	0.264	0.474	0.21	0.216	0.409	0.426
52	0.262	0.411		52	0.164	0.057		52	0.222	0.188	0.256	0.28	0.303	0.302	0.279	0.287	0.175	0.265	0.239	0.221	0.241	0.282	0.28	0.229	0.284	0.309	0.244	0.28		52	0.23	0.287	0.307	1.058	0.3	0.254	0.354	0.579	0.322	0.215	0.229	0.177	0.366	0.238	0.511	0.259	0.241	0.593	0.435
53	0.244	0.456		53	0.171	0.052		53	0.231	0.166	0.3	0.333	0.304	0.325	0.281	0.316	0.197	0.276	0.325	0.226	0.185	0.275	0.267	0.254	0.286	0.285	0.185	0.254		53	0.206	0.194	0.41	1.062	0.301	0.267	0.271	0.467	0.458	0.303	0.177	0.139	0.366	0.206	0.36	0.237	0.199	0.508	0.322
54	0.26	0.448		54	0.171	0.052		54	0.196	0.208	0.291	0.335	0.371	0.306	0.282	0.283	0.221	0.237	0.315	0.192	0.232	0.263	0.208	0.232	0.184	0.288	0.281	0.282		54	0.2	0.191	0.531	0.92	0.221	0.277	0.212	0.47	0.44	0.252	0.266	0.189	0.329	0.206	0.18	0.241	0.225	0.523	0.37
55	0.294	0.501		55	0.142	0.038		55	0.231	0.197	0.289	0.33	0.334	0.358	0.285	0.243	0.243	0.237	0.295	0.228	0.18	0.25	0.235	0.192	0.298	0.284	0.243	0.294		55	0.258	0.127	0.566	0.703	0.277	0.303	0.295	0.302	0.415	0.29	0.152	0.202	0.353	0.238	0.249	0.313	0.208	0.476	0.38
56	0.269	0.492		56	0.148	0.047		56	0.231	0.243	0.294	0.317	0.314	0.416	0.3	0.25	0.252	0.276	0.275	0.267	0.2	0.263	0.257	0.238	0.254	0.324	0.258	0.258		56	0.294	0.127	0.557	0.591	0.232	0.266	0.26	0.253	0.385	0.164	0.215	0.152	0.418	0.178	0.35	0.259	0.317	0.446	0.293
57	0.269	0.654		57	0.156	0.062		57	0.228	0.256	0.299	0.36	0.372	0.453	0.309	0.254	0.309	0.227	0.31	0.198	0.167	0.244	0.29	0.286	0.259	0.316	0.236	0.266		57	0.235	0.215	0.577	0.471	0.309	0.364	0.212	0.279	0.416	0.215	0.202	0.215	0.366	0.192	0.331	0.254	0.352	0.447	0.341
58	0.244	0.671		58	0.141	0.048		58	0.219	0.289	0.294	0.341	0.361	0.463	0.307	0.247	0.29	0.255	0.305	0.228	0.167	0.282	0.258	0.272	0.245	0.306	0.248	0.27		58	0.229	0.212	0.568	0.388	0.32	0.279	0.319	0.297	0.433	0.303	0.24	0.265	0.379	0.206	0.285	0.243	0.297	0.404	0.61
59	0.261	0.743		59	0.145	0.053		59	0.231	0.259	0.301	0.342	0.335	0.494	0.289	0.239	0.287	0.227	0.361	0.228	0.162	0.3	0.234	0.244	0.251	0.293	0.249	0.292		59	0.265	0.243	0.53	0.515	0.331	0.281	0.19	0.225	0.306	0.265	0.228	0.24	0.328	0.212	0.256	0.246	0.407	0.392	0.43
60	0.227	0.743		60	0.197	0.052		60	0.231	0.293	0.297	0.32	0.344	0.452	0.281	0.247	0.37	0.215	0.366	0.238	0.167	0.282	0.226	0.258	0.258	0.295	0.243	0.276		60	0.258	0.119	0.573	0.569	0.42	0.332	0.283	0.212	0.273	0.278	0.278	0.341	0.278	0.262	0.293	0.296	0.368	0.427	0.267
61	0.235	0.733		61	0.177	0.047		61	0.231	0.318	0.323	0.34	0.341	0.494	0.288	0.258	0.384	0.207	0.353	0.195	0.167	0.307	0.259	0.241	0.345	0.331	0.226	0.254		61	0.214	0.202	0.53	0.434	0.298	0.319	0.342	0.237	0.286	0.24	0.303	0.291	0.278	0.288	0.23	0.309	0.394	0.46	0.352
62	0.235	0.762		62	0.184	0.047		62	0.211	0.315	0.32	0.327	0.294	0.464	0.267	0.224	0.348	0.255	0.366	0.242	0.197	0.301	0.283	0.212	0.252	0.348	0.258	0.251		62	0.229	0.197	0.533	0.518	0.354	0.548	0.521	0.243	0.313	0.24	0.303	0.303	0.404	0.297	0.171	0.239	0.394	0.495	0.372
63	0.202	0.787		63	0.154	0.052		63	0.221	0.328	0.305	0.338	0.322	0.46	0.284	0.269	0.378	0.264	0.325	0.212	0.212	0.282	0.28	0.206	0.214	0.336	0.264	0.225		63	0.304	0.151	0.507	0.73	0.276	0.525	0.65	0.316	0.218	0.227	0.328	0.341	0.618	0.311	0.238	0.157	0.457	0.601	0.47
64	0.235	0.725		64	0.141	0.057		64	0.237	0.322	0.297	0.337	0.309	0.404	0.291	0.258	0.329	0.247	0.308	0.24	0.224	0.269	0.305	0.225	0.268	0.334	0.223	0.246		64	0.405	0.174	0.491	0.533	0.276	0.364	0.59	0.279	0.177	0.265	0.29	0.341	0.732	0.33	0.218	0.195	0.318	0.589	0.326
65	0.203	0.707		65	0.145	0.052		65	0.234	0.261	0.287	0.354	0.289	0.418	0.298	0.287	0.354	0.233	0.368	0.25	0.165	0.275	0.271	0.17	0.262	0.345	0.199	0.176		65	0.451	0.174	0.474	0.567	0.276	0.333	0.613	0.189	0.22	0.366	0.278	0.593	0.656	0.333	0.22	0.231	0.326	0.545	0.336
66	0.236	0.724		66	0.148	0.043		66	0.223	0.249	0.3	0.347	0.285	0.375	0.285	0.247	0.319	0.209	0.318	0.257	0.208	0.252	0.283	0.202	0.263	0.385	0.258	0.176		66	0.443	0.244	0.435	0.619	0.265	0.242	0.649	0.189	0.144	0.53	0.24	0.593	0.593	0.345	0.227	0.205	0.283	0.614	0.411
67	0.21	0.717		67	0.181	0.071		67	0.226	0.267	0.312	0.332	0.317	0.392	0.308	0.221	0.372	0.215	0.317	0.223	0.188	0.294	0.272	0.208	0.278	0.379	0.24	0.229		67	0.528	0.176	0.484	0.655	0.298	0.226	0.531	0.162	0.176	0.492	0.189	0.67	0.518	0.36	0.19	0.248	0.275	0.501	0.384
68	0.236	0.555		68	0.151	0.048		68	0.241	0.239	0.315	0.38	0.318	0.336	0.281	0.217	0.309	0.154	0.365	0.272	0.239	0.22	0.348	0.17	0.258	0.399	0.211	0.213		68	0.492	0.22	0.353	0.667	0.254	0.261	0.354	0.165	0.248	0.417	0.189	0.558	0.366	0.322	0.191	0.26	0.282	0.461	0.386
69	0.235	0.564		69	0.151	0.066		69	0.238	0.212	0.334	0.357	0.302	0.301	0.257	0.188	0.277	0.235	0.366	0.248	0.262	0.257	0.305	0.193	0.286	0.402	0.238	0.279		69	0.543	0.316	0.359	0.635	0.32	0.413	0.354	0.153	0.136	0.265	0.189	0.544	0.341	0.285	0.256	0.259	0.285	0.549	0.418
70	0.21	0.573		70	0.174	0.057		70	0.21	0.237	0.28	0.382	0.261	0.283	0.307	0.169	0.278	0.252	0.475	0.215	0.216	0.244	0.285	0.191	0.293	0.359	0.233	0.253		70	0.537	0.302	0.359	0.54	0.276	0.487	0.402	0.189	0.152	0.229	0.265	0.518	0.316	0.263	0.237	0.292	0.291	0.631	0.448
71	0.227	0.572		71	0.151	0.052		71	0.201	0.239	0.278	0.284	0.267	0.303	0.338	0.195	0.287	0.231	0.338	0.226	0.201	0.251	0.278	0.192	0.255	0.375	0.234	0.237		71	0.578	0.284	0.383	0.474	0.287	0.293	0.31	0.171	0.138	0.265	0.265	0.445	0.229	0.242	0.256	0.323	0.33	0.536	0.461
72	0.202	0.537		72	0.174	0.062		72	0.216	0.232	0.304	0.333	0.243	0.305	0.352	0.291	0.314	0.245	0.242	0.186	0.207	0.276	0.318	0.172	0.213	0.361	0.258	0.244		72	0.64	0.205	0.24	0.402	0.331	0.312	0.271	0.18	0.073	0.24	0.391	0.278	0.328	0.186	0.218	0.343	0.252	0.525	0.365
73	0.202	0.593		73	0.168	0.066		73	0.242	0.228	0.307	0.336	0.213	0.315	0.356	0.247	0.325	0.259	0.331	0.215	0.268	0.269	0.298	0.239	0.235	0.391	0.238	0.205		73	0.598	0.215	0.376	0.317	0.342	0.286	0.296	0.198	0.236	0.227	0.492	0.303	0.354	0.235	0.227	0.318	0.23	0.345	0.39
74	0.177	0.528		74	0.154	0.062		74	0.232	0.206	0.289	0.324	0.252	0.328	0.377	0.195	0.299	0.254	0.305	0.252	0.18	0.3	0.286	0.157	0.216	0.366	0.284	0.232		74	0.6	0.285	0.302	0.372	0.287	0.312	0.259	0.261	0.233	0.328	0.456	0.379	0.366	0.226	0.249	0.317	0.215	0.375	0.45
75	0.193	0.501		75	0.138	0.052		75	0.226	0.241	0.322	0.342	0.26	0.301	0.366	0.291	0.301	0.254	0.351	0.232	0.206	0.307	0.257	0.173	0.221	0.404	0.228	0.236		75	0.583	0.265	0.286	0.349	0.276	0.324	0.283	0.198	0.163	0.416	0.543	0.341	0.407	0.273	0.218	0.42	0.2	0.288	0.427
76	0.193	0.546		76	0.168	0.066		76	0.232	0.259	0.302	0.324	0.238	0.302	0.415	0.324	0.274	0.255	0.437	0.202	0.221	0.252	0.376	0.313	0.208	0.425	0.275	0.261		76	0.624	0.22	0.302	0.331	0.453	0.23	0.307	0.207	0.177	0.468	0.391	0.366	0.391	0.28	0.275	0.494	0.268	0.3	0.445
77	0.193	0.537		77	0.184	0.076		77	0.204	0.269	0.318	0.327	0.255	0.288	0.402	0.327	0.269	0.246	0.431	0.223	0.218	0.27	0.339	0.287	0.191	0.406	0.25	0.285		77	0.68	0.275	0.327	0.314	0.364	0.275	0.413	0.234	0.244	0.467	0.265	0.291	0.316	0.235	0.237	0.473	0.26	0.336	0.455
78	0.193	0.51		78	0.19	0.047		78	0.221	0.258	0.28	0.301	0.235	0.24	0.375	0.324	0.242	0.203	0.297	0.26	0.207	0.282	0.331	0.307	0.211	0.424	0.182	0.255		78	0.642	0.233	0.292	0.31	0.355	0.284	0.425	0.144	0.219	0.492	0.29	0.265	0.366	0.281	0.249	0.403	0.317	0.35	0.53
79	0.235	0.43		79	0.194	0.038		79	0.199	0.261	0.26	0.284	0.258	0.274	0.381	0.302	0.299	0.193	0.264	0.21	0.179	0.251	0.3	0.332	0.243	0.42	0.248	0.287		79	0.651	0.257	0.377	0.297	0.322	0.258	0.507	0.153	0.223	0.368	0.328	0.328	0.407	0.305	0.208	0.468	0.328	0.373	0.549
80	0.236	0.439		80	0.184	0.047		80	0.199	0.219	0.302	0.284	0.254	0.29	0.407	0.298	0.241	0.197	0.269	0.24	0.176	0.232	0.33	0.323	0.215	0.412	0.224	0.28		80	0.664	0.28	0.344	0.261	0.276	0.213	0.452	0.144	0.225	0.404	0.366	0.252	0.548	0.321	0.218	0.48	0.338	0.364	0.502
81	0.247	0.456		81	0.161	0.052		81	0.243	0.228	0.333	0.276	0.235	0.333	0.395	0.261	0.25	0.203	0.23	0.218	0.163	0.275	0.282	0.266	0.329	0.451	0.217	0.223		81	0.711	0.265	0.311	0.333	0.31	0.264	0.369	0.3	0.321	0.391	0.316	0.328	0.482	0.254	0.209	0.393	0.357	0.407	0.435
82	0.236	0.42		82	0.151	0.048		82	0.243	0.234	0.298	0.316	0.229	0.313	0.433	0.261	0.219	0.208	0.253	0.213	0.179	0.269	0.291	0.327	0.227	0.419	0.215	0.265		82	0.596	0.331	0.311	0.346	0.422	0.169	0.394	0.253	0.184	0.379	0.24	0.341	0.468	0.234	0.199	0.393	0.317	0.395	0.446
83	0.244	0.421		83	0.138	0.038		83	0.243	0.186	0.294	0.299	0.232	0.346	0.435	0.269	0.256	0.224	0.255	0.213	0.201	0.296	0.343	0.309	0.24	0.451	0.182	0.222		83	0.498	0.293	0.332	0.237	0.268	0.251	0.502	0.343	0.241	0.48	0.265	0.417	0.416	0.291	0.208	0.46	0.419	0.44	0.445
84	0.277	0.421		84	0.142	0.028		84	0.208	0.21	0.295	0.298	0.288	0.352	0.445	0.28	0.273	0.208	0.286	0.286	0.235	0.301	0.352	0.29	0.277	0.443	0.24	0.242		84	0.37	0.269	0.395	0.189	0.265	0.242	0.506	0.245	0.145	0.416	0.202	0.215	0.379	0.359	0.237	0.394	0.481	0.429	0.36
85	0.252	0.457		85	0.152	0.043		85	0.218	0.212	0.296	0.31	0.26	0.307	0.442	0.291	0.292	0.184	0.261	0.237	0.198	0.319	0.413	0.291	0.248	0.393	0.222	0.253		85	0.366	0.202	0.415	0.197	0.301	0.253	0.493	0.227	0.24	0.505	0.165	0.341	0.354	0.365	0.256	0.325	0.662	0.483	0.303
86	0.269	0.465		86	0.138	0.057		86	0.231	0.186	0.301	0.355	0.27	0.359	0.416	0.294	0.315	0.175	0.269	0.242	0.193	0.3	0.355	0.333	0.313	0.393	0.244	0.204		86	0.312	0.223	0.485	0.185	0.32	0.275	0.412	0.396	0.158	0.455	0.253	0.24	0.366	0.399	0.237	0.356	0.683	0.367	0.303
87	0.252	0.43		87	0.142	0.052		87	0.253	0.213	0.252	0.336	0.198	0.359	0.434	0.327	0.283	0.173	0.236	0.228	0.195	0.305	0.358	0.342	0.309	0.367	0.255	0.218		87	0.384	0.257	0.48	0.253	0.364	0.188	0.384	0.122	0.242	0.418	0.257	0.341	0.303	0.374	0.218	0.355	0.835	0.361	0.284
88	0.294	0.402		88	0.167	0.057		88	0.206	0.213	0.269	0.402	0.204	0.351	0.435	0.314	0.299	0.166	0.239	0.243	0.226	0.3	0.296	0.404	0.33	0.374	0.229	0.224		88	0.56	0.255	0.472	0.261	0.443	0.214	0.344	0.106	0.177	0.416	0.467	0.467	0.328	0.358	0.19	0.408	0.909	0.34	0.295
89	0.286	0.359		89	0.122	0.062		89	0.248	0.212	0.257	0.327	0.207	0.317	0.394	0.327	0.245	0.155	0.285	0.213	0.218	0.314	0.339	0.339	0.303	0.321	0.233	0.229		89	0.546	0.192	0.453	0.184	0.419	0.237	0.417	0.195	0.154	0.467	0.48	0.607	0.303	0.38	0.284	0.516	0.729	0.392	0.36
90	0.269	0.376		90	0.141	0.062		90	0.219	0.235	0.25	0.333	0.202	0.328	0.363	0.327	0.295	0.198	0.249	0.246	0.176	0.3	0.366	0.287	0.281	0.326	0.224	0.194		90	0.629	0.156	0.398	0.223	0.365	0.223	0.366	0.216	0.305	0.417	0.632	0.48	0.329	0.394	0.228	0.803	0.577	0.405	0.361
91	0.269	0.376		91	0.158	0.066		91	0.233	0.245	0.232	0.362	0.259	0.317	0.356	0.32	0.352	0.197	0.234	0.211	0.349	0.268	0.359	0.26	0.239	0.316	0.215	0.229		91	0.704	0.202	0.31	0.261	0.356	0.263	0.402	0.357	0.273	0.543	0.568	0.493	0.366	0.41	0.37	0.805	0.49	0.41	0.351
92	0.202	0.394		92	0.138	0.066		92	0.224	0.215	0.264	0.351	0.244	0.317	0.342	0.331	0.319	0.199	0.229	0.223	0.369	0.23	0.325	0.291	0.223	0.35	0.211	0.247		92	0.702	0.239	0.382	0.274	0.288	0.333	0.436	0.267	0.385	0.543	0.367	0.429	0.328	0.425	0.331	0.707	0.537	0.326	0.303
93	0.236	0.367		93	0.195	0.062		93	0.247	0.25	0.249	0.335	0.214	0.276	0.291	0.324	0.327	0.197	0.28	0.273	0.322	0.286	0.308	0.336	0.219	0.292	0.251	0.198		93	0.812	0.226	0.438	0.326	0.266	0.319	0.379	0.266	0.361	0.505	0.272	0.316	0.391	0.394	0.332	0.338	0.469	0.362	0.435
94	0.235	0.342		94	0.167	0.066		94	0.247	0.232	0.247	0.38	0.265	0.26	0.325	0.299	0.313	0.177	0.239	0.3	0.254	0.277	0.293	0.339	0.252	0.328	0.217	0.208		94	0.808	0.194	0.497	0.245	0.254	0.262	0.413	0.214	0.292	0.506	0.278	0.253	0.391	0.333	0.285	0.228	0.457	0.343	0.445
95	0.252	0.429		95	0.184	0.047		95	0.214	0.212	0.237	0.335	0.232	0.244	0.32	0.302	0.337	0.21	0.275	0.302	0.252	0.258	0.309	0.263	0.22	0.333	0.219	0.193		95	0.895	0.243	0.431	0.258	0.243	0.294	0.473	0.157	0.2	0.506	0.189	0.512	0.303	0.329	0.275	0.288	0.477	0.329	0.398
96	0.286	0.259		96	0.174	0.043		96	0.224	0.189	0.272	0.324	0.205	0.239	0.314	0.302	0.322	0.227	0.264	0.36	0.341	0.268	0.332	0.392	0.207	0.301	0.193	0.22		96	0.878	0.238	0.489	0.282	0.221	0.254	0.472	0.258	0.193	0.468	0.151	0.38	0.278	0.285	0.208	0.379	0.457	0.317	0.379
97	0.252	0.304		97	0.145	0.038		97	0.209	0.206	0.278	0.377	0.2	0.26	0.339	0.32	0.331	0.264	0.259	0.316	0.314	0.253	0.326	0.37	0.207	0.34	0.213	0.269		97	0.803	0.233	0.516	0.274	0.244	0.246	0.366	0.176	0.225	0.291	0.252	0.29	0.266	0.254	0.256	0.524	0.468	0.231	0.379
98	0.286	0.394		98	0.135	0.043		98	0.193	0.236	0.219	0.356	0.244	0.229	0.325	0.313	0.32	0.234	0.269	0.265	0.32	0.286	0.304	0.388	0.143	0.319	0.237	0.216		98	0.786	0.231	0.497	0.242	0.221	0.263	0.342	0.168	0.329	0.291	0.265	0.341	0.265	0.265	0.191	0.476	0.531	0.294	0.388
99	0.236	0.402		99	0.164	0.043		99	0.207	0.162	0.255	0.353	0.263	0.229	0.298	0.306	0.278	0.223	0.3	0.282	0.292	0.296	0.286	0.416	0.264	0.246	0.226	0.211		99	0.705	0.25	0.5	0.274	0.232	0.246	0.283	0.225	0.366	0.328	0.341	0.429	0.417	0.223	0.418	0.383	0.577	0.336	0.303
100	0.244	0.376		100	0.164	0.043		100	0.233	0.232	0.271	0.307	0.278	0.281	0.298	0.337	0.312	0.236	0.275	0.307	0.285	0.291	0.291	0.404	0.284	0.206	0.219	0.196		100	0.611	0.27	0.378	0.278	0.312	0.183	0.401	0.339	0.366	0.48	0.417	0.24	0.332	0.187	0.663	0.372	0.585	0.435	0.218
								Mean width of 2° dendrites (μm)
								Wild-type																						chdp-1(tm4947)
								Number	1	2	3	4	5	6	7	8	9	10	11	12	13	14	15	16	17	18	19	20		Number	1	2	3	4	5	6	7	8	9	10	11	12	13	14	15	16	17	18	19
								1	0.239	0.235	0.271	0.185	0.21	0.215	0.123	0.175	0.225	0.247	0.231	0.147	0.262	0.34	0.195	0.174	0.153	0.178	0.196	0.153		1	0.166	0.116	0.094	0.138	0.163	0.131	0.072	0.11	0.104	0.114	0.202	0.043	0.098	0.103	0.06	0.176	0.068	0.121	0.139
								2	0.16	0.188	0.177	0.156	0.141	0.215	0.117	0.133	0.205	0.21	0.183	0.131	0.187	0.238	0.152	0.105	0.192	0.179	0.222	0.146		2	0.136	0.087	0.077	0.125	0.182	0.106	0.136	0.122	0.125	0.115	0.219	0.043	0.117	0.079	0.069	0.129	0.104	0.104	0.14
								3	0.133	0.129	0.202	0.203	0.122	0.211	0.103	0.157	0.211	0.189	0.203	0.147	0.187	0.164	0.167	0.139	0.102	0.136	0.215	0.123		3	0.111	0.132	0.068	0.085	0.124	0.097	0.13	0.109	0.135	0.109	0.234	0.063	0.063	0.052	0.054	0.161	0.066	0.098	0.097
								4	0.231	0.123	0.271	0.188	0.106	0.2	0.11	0.163	0.218	0.252	0.19	0.122	0.15	0.134	0.134	0.131	0.166	0.14	0.179	0.106		4	0.101	0.117	0.077	0.071	0.135	0.077	0.143	0.109	0.138	0.13	0.14	0.076	0.079	0.063	0.077	0.155	0.046	0.104	0.103
								5	0.208	0.133	0.325	0.158	0.122	0.199	0.096	0.159	0.171	0.287	0.197	0.153	0.162	0.113	0.161	0.194	0.169	0.144	0.188	0.137		5	0.121	0.118	0.085	0.079	0.11	0.112	0.143	0.101	0.104	0.121	0.216	0.05	0.079	0.055	0.067	0.15	0.067	0.098	0.116
								6	0.212	0.139	0.38	0.138	0.127	0.149	0.103	0.166	0.192	0.329	0.183	0.174	0.137	0.107	0.201	0.194	0.158	0.123	0.201	0.132		6	0.077	0.08	0.073	0.127	0.11	0.112	0.12	0.108	0.114	0.087	0.117	0.038	0.098	0.062	0.101	0.061	0.054	0.071	0.11
								7	0.206	0.084	0.311	0.147	0.117	0.16	0.082	0.127	0.169	0.378	0.225	0.2	0.156	0.15	0.187	0.161	0.19	0.138	0.187	0.14		7	0.123	0.129	0.073	0.111	0.097	0.087	0.131	0.122	0.099	0.102	0.108	0.045	0.091	0.048	0.067	0.118	0.074	0.057	0.141
								8	0.224	0.081	0.226	0.158	0.109	0.148	0.082	0.141	0.204	0.413	0.258	0.165	0.225	0.141	0.177	0.141	0.166	0.137	0.176	0.148		8	0.111	0.205	0.077	0.099	0.088	0.078	0.132	0.095	0.136	0.083	0.127	0.05	0.063	0.063	0.071	0.091	0.105	0.064	0.078
								9	0.245	0.093	0.217	0.163	0.152	0.165	0.116	0.119	0.2	0.33	0.217	0.144	0.157	0.15	0.153	0.168	0.165	0.134	0.196	0.165		9	0.121	0.169	0.081	0.113	0.091	0.077	0.161	0.095	0.14	0.069	0.099	0.057	0.07	0.056	0.037	0.091	0.032	0.062	0.132
								10	0.228	0.118	0.202	0.188	0.119	0.186	0.116	0.14	0.147	0.266	0.224	0.179	0.162	0.131	0.179	0.164	0.174	0.139	0.213	0.159		10	0.126	0.099	0.077	0.117	0.099	0.082	0.132	0.086	0.157	0.088	0.114	0.045	0.076	0.068	0.063	0.085	0.121	0.082	0.136
								11	0.245	0.147	0.229	0.152	0.129	0.205	0.138	0.14	0.184	0.26	0.264	0.237	0.156	0.123	0.165	0.151	0.161	0.14	0.172	0.175		11	0.121	0.141	0.068	0.113	0.091	0.088	0.145	0.086	0.117	0.088	0.12	0.063	0.114	0.054	0.065	0.106	0.096	0.066	0.128
								12	0.228	0.129	0.237	0.115	0.153	0.122	0.11	0.112	0.16	0.272	0.203	0.249	0.206	0.207	0.194	0.177	0.148	0.164	0.16	0.157		12	0.114	0.144	0.077	0.109	0.094	0.097	0.125	0.095	0.144	0.073	0.087	0.032	0.082	0.067	0.067	0.087	0.089	0.071	0.126
								13	0.271	0.113	0.265	0.128	0.144	0.142	0.13	0.14	0.145	0.25	0.264	0.167	0.177	0.244	0.225	0.141	0.136	0.169	0.129	0.203		13	0.114	0.118	0.078	0.098	0.116	0.093	0.136	0.081	0.123	0.069	0.101	0.05	0.076	0.058	0.069	0.075	0.076	0.072	0.119
								14	0.286	0.152	0.287	0.153	0.166	0.145	0.11	0.105	0.179	0.178	0.21	0.151	0.176	0.292	0.27	0.141	0.137	0.123	0.128	0.125		14	0.112	0.135	0.073	0.091	0.108	0.089	0.13	0.099	0.139	0.081	0.09	0.069	0.095	0.066	0.09	0.073	0.088	0.08	0.126
								15	0.27	0.108	0.302	0.109	0.202	0.162	0.144	0.105	0.174	0.18	0.224	0.17	0.144	0.207	0.251	0.154	0.142	0.149	0.154	0.173		15	0.124	0.167	0.073	0.123	0.111	0.075	0.147	0.081	0.138	0.078	0.075	0.044	0.129	0.062	0.054	0.073	0.086	0.11	0.09
								16	0.224	0.131	0.23	0.084	0.164	0.173	0.13	0.099	0.188	0.214	0.244	0.197	0.181	0.179	0.26	0.194	0.182	0.139	0.138	0.168		16	0.09	0.128	0.082	0.091	0.116	0.113	0.143	0.086	0.142	0.09	0.069	0.057	0.066	0.069	0.073	0.076	0.065	0.093	0.161
								17	0.215	0.114	0.163	0.101	0.191	0.179	0.137	0.127	0.16	0.242	0.265	0.228	0.144	0.169	0.267	0.158	0.267	0.146	0.13	0.131		17	0.119	0.097	0.069	0.101	0.119	0.082	0.154	0.099	0.117	0.08	0.119	0.032	0.079	0.068	0.109	0.085	0.119	0.081	0.119
								18	0.193	0.107	0.19	0.107	0.125	0.161	0.157	0.133	0.132	0.217	0.217	0.198	0.17	0.142	0.257	0.181	0.292	0.155	0.182	0.159		18	0.147	0.126	0.064	0.093	0.097	0.088	0.159	0.099	0.111	0.073	0.111	0.044	0.063	0.055	0.066	0.057	0.09	0.076	0.098
								19	0.152	0.107	0.162	0.123	0.18	0.138	0.172	0.128	0.153	0.298	0.252	0.182	0.162	0.16	0.198	0.184	0.285	0.114	0.182	0.168		19	0.133	0.132	0.064	0.087	0.117	0.077	0.16	0.077	0.108	0.08	0.12	0.057	0.061	0.043	0.084	0.07	0.095	0.115	0.127
								20	0.215	0.15	0.135	0.118	0.254	0.163	0.157	0.172	0.156	0.341	0.244	0.213	0.187	0.162	0.184	0.171	0.271	0.159	0.173	0.133		20	0.123	0.163	0.073	0.126	0.113	0.078	0.161	0.068	0.098	0.083	0.12	0.05	0.058	0.056	0.078	0.057	0.11	0.097	0.158
								21	0.179	0.128	0.205	0.175	0.2	0.166	0.138	0.159	0.133	0.353	0.258	0.19	0.218	0.179	0.148	0.22	0.282	0.091	0.187	0.187		21	0.089	0.166	0.06	0.099	0.121	0.102	0.147	0.108	0.118	0.074	0.097	0.038	0.079	0.061	0.058	0.052	0.109	0.118	0.135
								22	0.179	0.139	0.214	0.163	0.13	0.185	0.137	0.116	0.174	0.302	0.271	0.266	0.175	0.178	0.127	0.187	0.241	0.163	0.17	0.135		22	0.093	0.153	0.052	0.111	0.121	0.112	0.156	0.072	0.108	0.114	0.086	0.05	0.063	0.06	0.08	0.1	0.1	0.07	0.123
								23	0.185	0.084	0.217	0.157	0.136	0.2	0.124	0.138	0.131	0.279	0.237	0.204	0.2	0.173	0.14	0.171	0.234	0.133	0.158	0.132		23	0.138	0.132	0.06	0.101	0.091	0.082	0.123	0.068	0.114	0.102	0.109	0.045	0.054	0.064	0.071	0.081	0.08	0.051	0.121
								24	0.219	0.108	0.188	0.162	0.163	0.219	0.123	0.139	0.153	0.199	0.271	0.211	0.213	0.132	0.178	0.151	0.117	0.142	0.149	0.177		24	0.126	0.151	0.098	0.125	0.069	0.078	0.088	0.072	0.11	0.106	0.1	0.045	0.047	0.054	0.093	0.043	0.086	0.065	0.135
								25	0.202	0.17	0.155	0.159	0.114	0.15	0.158	0.165	0.155	0.27	0.237	0.17	0.175	0.169	0.189	0.161	0.142	0.116	0.15	0.172		25	0.149	0.139	0.124	0.109	0.133	0.094	0.122	0.09	0.12	0.099	0.096	0.051	0.076	0.061	0.079	0.097	0.102	0.065	0.105
								26	0.201	0.125	0.228	0.109	0.153	0.148	0.116	0.149	0.157	0.288	0.23	0.207	0.181	0.141	0.198	0.161	0.201	0.131	0.188	0.187		26	0.114	0.135	0.085	0.109	0.127	0.107	0.092	0.099	0.116	0.088	0.106	0.057	0.062	0.057	0.078	0.095	0.077	0.097	0.142
								27	0.192	0.138	0.161	0.117	0.166	0.183	0.13	0.132	0.198	0.257	0.264	0.211	0.214	0.122	0.211	0.191	0.191	0.126	0.178	0.138		27	0.155	0.089	0.077	0.105	0.113	0.068	0.114	0.081	0.141	0.078	0.126	0.052	0.083	0.051	0.093	0.095	0.085	0.089	0.117
								28	0.251	0.084	0.182	0.109	0.203	0.173	0.133	0.128	0.197	0.259	0.197	0.208	0.181	0.169	0.166	0.181	0.182	0.146	0.16	0.113		28	0.087	0.166	0.073	0.099	0.105	0.106	0.126	0.086	0.133	0.09	0.048	0.057	0.086	0.054	0.056	0.09	0.1	0.071	0.098
								29	0.277	0.09	0.206	0.109	0.192	0.146	0.116	0.144	0.198	0.231	0.23	0.25	0.188	0.15	0.167	0.213	0.144	0.137	0.174	0.174		29	0.135	0.166	0.073	0.12	0.102	0.087	0.127	0.09	0.117	0.066	0.057	0.039	0.074	0.063	0.042	0.062	0.072	0.076	0.149
								30	0.19	0.073	0.191	0.135	0.166	0.202	0.13	0.133	0.127	0.21	0.237	0.211	0.169	0.198	0.134	0.187	0.147	0.142	0.172	0.172		30	0.112	0.092	0.081	0.108	0.138	0.097	0.127	0.104	0.122	0.072	0.057	0.048	0.082	0.038	0.056	0.134	0.117	0.098	0.116
								31	0.167	0.078	0.141	0.168	0.161	0.175	0.152	0.138	0.139	0.196	0.183	0.206	0.225	0.16	0.142	0.181	0.153	0.124	0.175	0.158		31	0.084	0.105	0.06	0.1	0.116	0.082	0.131	0.108	0.09	0.085	0.079	0.038	0.07	0.058	0.07	0.118	0.088	0.088	0.116
								32	0.19	0.084	0.209	0.165	0.139	0.16	0.171	0.149	0.182	0.196	0.211	0.225	0.22	0.206	0.187	0.194	0.165	0.118	0.161	0.15		32	0.11	0.126	0.068	0.104	0.152	0.102	0.109	0.095	0.117	0.09	0.074	0.1	0.037	0.042	0.065	0.062	0.102	0.079	0.105
								33	0.215	0.106	0.179	0.179	0.164	0.174	0.158	0.138	0.179	0.203	0.298	0.262	0.219	0.188	0.156	0.167	0.181	0.136	0.152	0.143		33	0.102	0.135	0.086	0.099	0.127	0.081	0.133	0.068	0.117	0.114	0.083	0.048	0.063	0.068	0.074	0.062	0.068	0.085	0.107
								34	0.183	0.107	0.156	0.192	0.187	0.125	0.172	0.189	0.236	0.231	0.298	0.209	0.181	0.16	0.164	0.164	0.129	0.151	0.178	0.179		34	0.112	0.111	0.081	0.109	0.097	0.115	0.114	0.099	0.105	0.099	0.092	0.047	0.036	0.046	0.036	0.095	0.074	0.095	0.148
								35	0.192	0.11	0.107	0.157	0.218	0.154	0.158	0.149	0.194	0.217	0.292	0.215	0.201	0.131	0.11	0.171	0.114	0.108	0.135	0.095		35	0.159	0.14	0.056	0.142	0.08	0.102	0.118	0.086	0.126	0.062	0.048	0.052	0.078	0.046	0.069	0.105	0.09	0.081	0.141
								36	0.134	0.138	0.17	0.141	0.208	0.162	0.157	0.188	0.235	0.175	0.194	0.201	0.268	0.15	0.208	0.161	0.129	0.141	0.122	0.096		36	0.101	0.135	0.073	0.109	0.117	0.094	0.119	0.077	0.1	0.076	0.119	0.043	0.08	0.052	0.071	0.09	0.088	0.068	0.179
								37	0.185	0.122	0.182	0.138	0.223	0.187	0.185	0.155	0.2	0.203	0.159	0.138	0.262	0.141	0.221	0.145	0.111	0.164	0.099	0.107		37	0.078	0.103	0.073	0.12	0.102	0.094	0.083	0.05	0.129	0.128	0.089	0.043	0.06	0.075	0.085	0.109	0.072	0.13	0.121
								38	0.176	0.094	0.202	0.157	0.223	0.132	0.185	0.177	0.181	0.168	0.178	0.18	0.287	0.179	0.178	0.167	0.093	0.17	0.126	0.151		38	0.104	0.124	0.073	0.134	0.102	0.112	0.131	0.072	0.108	0.085	0.088	0.047	0.043	0.051	0.061	0.085	0.081	0.078	0.119
								39	0.18	0.162	0.168	0.176	0.121	0.187	0.178	0.212	0.195	0.168	0.185	0.204	0.3	0.162	0.191	0.148	0.141	0.152	0.094	0.149		39	0.116	0.132	0.081	0.121	0.113	0.075	0.13	0.081	0.126	0.09	0.096	0.066	0.054	0.058	0.04	0.057	0.068	0.079	0.116
								40	0.15	0.122	0.142	0.162	0.127	0.146	0.185	0.133	0.211	0.175	0.234	0.249	0.206	0.113	0.27	0.164	0.11	0.146	0.125	0.181		40	0.124	0.144	0.064	0.095	0.124	0.067	0.1	0.073	0.09	0.09	0.096	0.038	0.052	0.058	0.074	0.062	0.062	0.074	0.074
								41	0.193	0.141	0.177	0.133	0.147	0.125	0.199	0.167	0.21	0.176	0.247	0.17	0.256	0.123	0.254	0.164	0.11	0.171	0.144	0.165		41	0.116	0.124	0.051	0.07	0.113	0.113	0.124	0.081	0.11	0.076	0.078	0.057	0.081	0.071	0.057	0.097	0.074	0.075	0.13
								42	0.157	0.117	0.171	0.131	0.192	0.153	0.171	0.155	0.222	0.197	0.264	0.2	0.169	0.141	0.244	0.22	0.15	0.133	0.188	0.197		42	0.144	0.156	0.043	0.109	0.08	0.115	0.16	0.075	0.1	0.088	0.087	0.052	0.067	0.053	0.045	0.085	0.076	0.058	0.134
								43	0.143	0.128	0.202	0.152	0.166	0.187	0.228	0.155	0.246	0.206	0.28	0.191	0.195	0.15	0.21	0.151	0.123	0.114	0.172	0.161		43	0.109	0.097	0.056	0.083	0.083	0.088	0.113	0.077	0.11	0.099	0.09	0.043	0.043	0.074	0.072	0.062	0.068	0.087	0.13
								44	0.156	0.129	0.15	0.093	0.149	0.139	0.171	0.166	0.188	0.199	0.219	0.171	0.112	0.141	0.227	0.151	0.141	0.13	0.173	0.132		44	0.107	0.105	0.073	0.102	0.086	0.084	0.112	0.074	0.107	0.08	0.096	0.038	0.043	0.048	0.054	0.059	0.076	0.083	0.103
								45	0.161	0.114	0.118	0.113	0.138	0.121	0.185	0.172	0.138	0.198	0.184	0.175	0.2	0.141	0.223	0.128	0.136	0.125	0.154	0.114		45	0.132	0.108	0.073	0.127	0.088	0.08	0.112	0.072	0.112	0.095	0.083	0.052	0.069	0.064	0.04	0.09	0.082	0.124	0.1
								46	0.144	0.168	0.141	0.122	0.153	0.187	0.171	0.199	0.217	0.205	0.235	0.171	0.15	0.16	0.214	0.168	0.183	0.112	0.19	0.106		46	0.086	0.1	0.09	0.126	0.123	0.089	0.139	0.064	0.144	0.081	0.114	0.062	0.052	0.053	0.06	0.062	0.076	0.076	0.081
								47	0.263	0.198	0.15	0.133	0.174	0.125	0.144	0.149	0.256	0.221	0.178	0.152	0.238	0.15	0.174	0.181	0.18	0.121	0.201	0.119		47	0.087	0.096	0.086	0.119	0.121	0.106	0.155	0.068	0.139	0.064	0.1	0.062	0.048	0.058	0.063	0.062	0.068	0.084	0.082
								48	0.253	0.137	0.121	0.132	0.192	0.147	0.144	0.177	0.169	0.187	0.23	0.173	0.187	0.169	0.154	0.128	0.174	0.132	0.189	0.147		48	0.089	0.108	0.103	0.128	0.113	0.089	0.119	0.081	0.147	0.071	0.087	0.047	0.054	0.064	0.069	0.053	0.093	0.094	0.142
								49	0.236	0.142	0.133	0.121	0.207	0.128	0.151	0.166	0.196	0.16	0.194	0.174	0.169	0.15	0.181	0.135	0.195	0.143	0.162	0.123		49	0.066	0.108	0.103	0.131	0.13	0.085	0.146	0.082	0.135	0.109	0.096	0.076	0.058	0.054	0.076	0.09	0.165	0.064	0.147
								50	0.268	0.145	0.155	0.117	0.16	0.136	0.137	0.16	0.189	0.208	0.173	0.15	0.2	0.16	0.136	0.132	0.14	0.116	0.152	0.131		50	0.076	0.099	0.107	0.124	0.072	0.065	0.114	0.059	0.12	0.091	0.12	0.047	0.138	0.06	0.091	0.071	0.072	0.076	0.071
								51	0.237	0.108	0.147	0.195	0.199	0.097	0.131	0.133	0.212	0.224	0.198	0.153	0.256	0.197	0.234	0.138	0.171	0.12	0.13	0.107		51	0.083	0.078	0.094	0.096	0.095	0.141	0.122	0.086	0.093	0.073	0.113	0.057	0.08	0.067	0.121	0.086	0.11	0.088	0.175
								52	0.265	0.113	0.111	0.164	0.186	0.112	0.13	0.132	0.138	0.237	0.183	0.18	0.181	0.151	0.157	0.164	0.141	0.125	0.119	0.105		52	0.079	0.101	0.09	0.078	0.08	0.128	0.113	0.077	0.123	0.074	0.112	0.057	0.053	0.051	0.076	0.076	0.09	0.063	0.205
								53	0.291	0.174	0.14	0.122	0.142	0.134	0.13	0.127	0.158	0.211	0.188	0.119	0.238	0.16	0.18	0.171	0.145	0.14	0.135	0.094		53	0.038	0.1	0.077	0.078	0.095	0.12	0.13	0.05	0.106	0.073	0.087	0.052	0.104	0.055	0.096	0.086	0.125	0.086	0.145
								54	0.28	0.143	0.14	0.132	0.138	0.16	0.131	0.133	0.117	0.23	0.193	0.183	0.225	0.132	0.227	0.171	0.124	0.104	0.146	0.091		54	0.099	0.101	0.09	0.099	0.084	0.123	0.113	0.104	0.149	0.082	0.083	0.052	0.09	0.061	0.082	0.087	0.105	0.076	0.148
								55	0.211	0.15	0.169	0.144	0.184	0.101	0.185	0.105	0.121	0.186	0.153	0.143	0.2	0.15	0.214	0.142	0.153	0.144	0.19	0.096		55	0.079	0.122	0.098	0.127	0.073	0.134	0.124	0.095	0.103	0.096	0.086	0.038	0.086	0.06	0.067	0.081	0.095	0.081	0.08
								56	0.167	0.142	0.155	0.158	0.165	0.178	0.144	0.111	0.124	0.219	0.163	0.184	0.207	0.15	0.196	0.148	0.115	0.177	0.169	0.087		56	0.15	0.08	0.068	0.119	0.097	0.144	0.155	0.077	0.099	0.099	0.077	0.047	0.072	0.077	0.062	0.062	0.109	0.069	0.08
								57	0.131	0.166	0.111	0.167	0.163	0.114	0.144	0.106	0.149	0.19	0.188	0.15	0.163	0.15	0.215	0.156	0.18	0.171	0.19	0.094		57	0.108	0.123	0.073	0.144	0.112	0.135	0.113	0.068	0.074	0.079	0.067	0.062	0.059	0.047	0.073	0.121	0.119	0.088	0.116
								58	0.139	0.135	0.105	0.142	0.157	0.103	0.137	0.123	0.175	0.175	0.158	0.173	0.175	0.141	0.16	0.141	0.248	0.156	0.18	0.091		58	0.105	0.107	0.068	0.086	0.128	0.133	0.154	0.099	0.101	0.071	0.09	0.048	0.077	0.08	0.06	0.107	0.093	0.073	0.18
								59	0.104	0.095	0.142	0.149	0.147	0.115	0.138	0.133	0.171	0.213	0.132	0.161	0.169	0.178	0.21	0.145	0.256	0.136	0.189	0.098		59	0.076	0.117	0.081	0.077	0.107	0.089	0.125	0.09	0.131	0.085	0.099	0.053	0.086	0.097	0.069	0.086	0.081	0.088	0.13
								60	0.107	0.102	0.134	0.149	0.137	0.086	0.144	0.127	0.141	0.221	0.193	0.177	0.181	0.131	0.194	0.197	0.313	0.178	0.195	0.114		60	0.095	0.113	0.098	0.136	0.104	0.123	0.154	0.072	0.091	0.099	0.075	0.052	0.045	0.087	0.048	0.071	0.125	0.083	0.134
								61	0.131	0.174	0.125	0.12	0.114	0.094	0.167	0.132	0.153	0.219	0.188	0.209	0.206	0.122	0.224	0.177	0.369	0.161	0.204	0.13		61	0.105	0.078	0.085	0.123	0.109	0.126	0.13	0.095	0.112	0.107	0.069	0.047	0.062	0.076	0.068	0.119	0.099	0.083	0.138
								62	0.124	0.18	0.103	0.132	0.122	0.099	0.153	0.111	0.187	0.229	0.183	0.19	0.181	0.141	0.201	0.184	0.218	0.154	0.181	0.119		62	0.109	0.139	0.085	0.106	0.086	0.126	0.122	0.11	0.127	0.092	0.066	0.047	0.047	0.081	0.076	0.071	0.175	0.078	0.205
								63	0.127	0.134	0.125	0.154	0.131	0.136	0.172	0.132	0.166	0.222	0.199	0.164	0.212	0.059	0.174	0.154	0.18	0.166	0.183	0.125		63	0.087	0.152	0.081	0.097	0.089	0.144	0.133	0.095	0.12	0.091	0.067	0.052	0.071	0.075	0.08	0.112	0.127	0.086	0.068
								64	0.124	0.14	0.111	0.122	0.132	0.118	0.157	0.127	0.119	0.177	0.198	0.154	0.2	0.15	0.127	0.141	0.163	0.149	0.18	0.133		64	0.09	0.113	0.073	0.133	0.078	0.095	0.176	0.059	0.118	0.088	0.101	0.057	0.048	0.066	0.054	0.119	0.116	0.083	0.131
								65	0.112	0.149	0.103	0.099	0.121	0.125	0.157	0.138	0.152	0.221	0.152	0.196	0.262	0.141	0.216	0.145	0.199	0.152	0.169	0.151		65	0.092	0.117	0.085	0.163	0.072	0.171	0.132	0.054	0.129	0.093	0.074	0.052	0.039	0.066	0.075	0.123	0.099	0.102	0.128
								66	0.092	0.111	0.12	0.085	0.142	0.132	0.171	0.132	0.127	0.229	0.203	0.179	0.206	0.15	0.216	0.148	0.208	0.146	0.188	0.154		66	0.097	0.113	0.081	0.11	0.063	0.153	0.084	0.077	0.105	0.09	0.093	0.043	0.062	0.061	0.08	0.11	0.14	0.083	0.124
								67	0.134	0.101	0.103	0.103	0.151	0.155	0.164	0.122	0.179	0.153	0.189	0.149	0.183	0.141	0.241	0.181	0.212	0.135	0.201	0.147		67	0.087	0.092	0.098	0.105	0.076	0.161	0.084	0.072	0.121	0.125	0.071	0.071	0.071	0.066	0.059	0.091	0.121	0.102	0.088
								68	0.121	0.087	0.096	0.131	0.138	0.174	0.137	0.116	0.14	0.206	0.188	0.146	0.225	0.16	0.177	0.151	0.218	0.116	0.129	0.167		68	0.094	0.146	0.098	0.123	0.083	0.131	0.078	0.082	0.109	0.079	0.081	0.048	0.048	0.085	0.071	0.076	0.079	0.088	0.121
								69	0.127	0.108	0.118	0.117	0.18	0.125	0.13	0.128	0.163	0.217	0.22	0.175	0.206	0.141	0.225	0.151	0.18	0.131	0.23	0.14		69	0.099	0.144	0.098	0.114	0.072	0.137	0.082	0.086	0.096	0.092	0.08	0.066	0.067	0.077	0.067	0.085	0.117	0.083	0.086
								70	0.096	0.112	0.096	0.128	0.175	0.115	0.13	0.138	0.137	0.185	0.158	0.222	0.2	0.122	0.203	0.174	0.161	0.119	0.218	0.147		70	0.125	0.152	0.085	0.077	0.075	0.106	0.09	0.126	0.112	0.087	0.067	0.057	0.073	0.054	0.072	0.09	0.091	0.092	0.121
								71	0.135	0.12	0.075	0.113	0.155	0.201	0.13	0.149	0.168	0.19	0.22	0.197	0.181	0.131	0.183	0.151	0.17	0.143	0.216	0.157		71	0.093	0.105	0.081	0.101	0.077	0.123	0.092	0.105	0.102	0.09	0.072	0.052	0.068	0.1	0.054	0.093	0.116	0.078	0.121
								72	0.122	0.088	0.097	0.131	0.147	0.182	0.137	0.139	0.166	0.231	0.188	0.168	0.213	0.141	0.203	0.174	0.208	0.181	0.193	0.146		72	0.127	0.096	0.107	0.119	0.088	0.09	0.09	0.11	0.122	0.068	0.062	0.062	0.062	0.122	0.056	0.06	0.107	0.085	0.137
								73	0.117	0.11	0.096	0.121	0.183	0.153	0.138	0.116	0.175	0.266	0.188	0.18	0.206	0.141	0.246	0.168	0.161	0.129	0.187	0.142		73	0.098	0.096	0.09	0.109	0.083	0.113	0.069	0.073	0.112	0.146	0.066	0.066	0.047	0.082	0.049	0.053	0.152	0.078	0.099
								74	0.124	0.097	0.081	0.135	0.135	0.141	0.151	0.121	0.152	0.232	0.203	0.12	0.219	0.132	0.262	0.154	0.161	0.167	0.179	0.142		74	0.081	0.089	0.09	0.122	0.074	0.115	0.067	0.072	0.112	0.046	0.082	0.062	0.063	0.064	0.056	0.055	0.128	0.09	0.117
								75	0.125	0.113	0.075	0.145	0.146	0.149	0.131	0.127	0.221	0.203	0.204	0.197	0.207	0.15	0.309	0.138	0.161	0.167	0.183	0.133		75	0.087	0.137	0.077	0.131	0.072	0.115	0.099	0.064	0.117	0.087	0.079	0.052	0.053	0.066	0.057	0.062	0.09	0.115	0.108
								76	0.102	0.095	0.118	0.117	0.172	0.15	0.151	0.132	0.154	0.224	0.153	0.186	0.2	0.141	0.289	0.168	0.184	0.184	0.174	0.149		76	0.139	0.103	0.068	0.083	0.088	0.099	0.095	0.119	0.119	0.115	0.069	0.066	0.047	0.088	0.052	0.059	0.079	0.095	0.103
								77	0.124	0.15	0.103	0.124	0.163	0.093	0.137	0.129	0.223	0.245	0.178	0.173	0.225	0.15	0.32	0.184	0.19	0.144	0.223	0.099		77	0.073	0.123	0.077	0.1	0.08	0.116	0.08	0.105	0.089	0.11	0.059	0.076	0.062	0.089	0.061	0.054	0.104	0.089	0.102
								78	0.129	0.116	0.103	0.113	0.203	0.15	0.144	0.155	0.178	0.196	0.169	0.156	0.181	0.169	0.262	0.19	0.151	0.167	0.191	0.141		78	0.14	0.105	0.085	0.068	0.072	0.114	0.106	0.079	0.091	0.106	0.072	0.047	0.057	0.086	0.052	0.062	0.109	0.092	0.086
								79	0.163	0.122	0.14	0.117	0.161	0.143	0.152	0.145	0.183	0.231	0.19	0.136	0.225	0.141	0.27	0.194	0.208	0.133	0.179	0.112		79	0.097	0.161	0.085	0.106	0.083	0.119	0.092	0.133	0.114	0.076	0.066	0.038	0.068	0.082	0.061	0.074	0.112	0.095	0.091
								80	0.143	0.14	0.132	0.138	0.196	0.154	0.164	0.112	0.163	0.275	0.178	0.163	0.218	0.16	0.28	0.184	0.17	0.137	0.174	0.15		80	0.114	0.083	0.085	0.114	0.063	0.146	0.092	0.086	0.132	0.137	0.07	0.047	0.045	0.089	0.037	0.083	0.105	0.079	0.102
								81	0.115	0.121	0.145	0.16	0.15	0.162	0.151	0.149	0.143	0.226	0.184	0.16	0.188	0.169	0.265	0.161	0.227	0.15	0.167	0.137		81	0.072	0.061	0.085	0.135	0.086	0.084	0.072	0.082	0.142	0.111	0.065	0.052	0.073	0.062	0.071	0.081	0.068	0.093	0.103
								82	0.147	0.107	0.127	0.166	0.166	0.237	0.138	0.16	0.175	0.284	0.19	0.171	0.181	0.122	0.283	0.151	0.142	0.124	0.18	0.116		82	0.099	0.07	0.094	0.12	0.08	0.123	0.103	0.091	0.117	0.085	0.053	0.048	0.072	0.061	0.052	0.058	0.094	0.073	0.112
								83	0.093	0.107	0.157	0.089	0.125	0.098	0.157	0.188	0.221	0.322	0.183	0.147	0.2	0.15	0.202	0.138	0.161	0.13	0.189	0.108		83	0.089	0.092	0.086	0.083	0.116	0.107	0.095	0.101	0.106	0.083	0.095	0.038	0.072	0.1	0.072	0.072	0.08	0.103	0.112
								84	0.119	0.114	0.15	0.137	0.163	0.151	0.137	0.155	0.246	0.273	0.18	0.14	0.175	0.151	0.182	0.142	0.148	0.131	0.151	0.105		84	0.099	0.117	0.107	0.1	0.097	0.124	0.09	0.068	0.086	0.099	0.054	0.028	0.039	0.092	0.058	0.07	0.081	0.092	0.117
								85	0.096	0.147	0.07	0.167	0.141	0.132	0.13	0.15	0.178	0.273	0.208	0.122	0.218	0.141	0.225	0.152	0.162	0.147	0.153	0.099		85	0.086	0.135	0.107	0.096	0.08	0.103	0.114	0.087	0.127	0.088	0.054	0.043	0.048	0.091	0.058	0.072	0.099	0.114	0.123
								86	0.102	0.14	0.137	0.173	0.209	0.115	0.138	0.155	0.197	0.308	0.196	0.163	0.175	0.131	0.162	0.138	0.111	0.154	0.146	0.1		86	0.093	0.117	0.077	0.129	0.077	0.164	0.086	0.114	0.122	0.116	0.09	0.057	0.081	0.065	0.062	0.068	0.071	0.12	0.129
								87	0.137	0.114	0.104	0.156	0.169	0.116	0.159	0.171	0.183	0.322	0.242	0.185	0.231	0.131	0.22	0.142	0.119	0.159	0.165	0.096		87	0.117	0.097	0.098	0.087	0.061	0.106	0.101	0.109	0.12	0.092	0.039	0.052	0.071	0.072	0.053	0.033	0.103	0.091	0.112
								88	0.134	0.132	0.105	0.163	0.144	0.081	0.11	0.143	0.191	0.233	0.147	0.189	0.213	0.161	0.216	0.167	0.178	0.154	0.169	0.095		88	0.098	0.114	0.073	0.123	0.077	0.109	0.095	0.091	0.097	0.088	0.068	0.057	0.095	0.106	0.051	0.078	0.084	0.095	0.138
								89	0.139	0.14	0.126	0.135	0.203	0.137	0.151	0.144	0.196	0.229	0.219	0.154	0.206	0.15	0.178	0.122	0.161	0.149	0.164	0.075		89	0.114	0.182	0.085	0.136	0.097	0.104	0.106	0.101	0.134	0.1	0.052	0.062	0.062	0.08	0.065	0.08	0.07	0.107	0.107
								90	0.114	0.21	0.123	0.143	0.189	0.13	0.144	0.149	0.173	0.19	0.168	0.153	0.225	0.16	0.241	0.141	0.123	0.15	0.143	0.092		90	0.129	0.108	0.085	0.115	0.086	0.091	0.129	0.082	0.16	0.076	0.045	0.062	0.071	0.051	0.057	0.049	0.127	0.091	0.081
								91	0.126	0.202	0.14	0.107	0.134	0.133	0.116	0.16	0.23	0.254	0.165	0.17	0.169	0.179	0.212	0.158	0.132	0.13	0.155	0.076		91	0.094	0.065	0.094	0.117	0.097	0.134	0.116	0.099	0.124	0.097	0.073	0.066	0.099	0.073	0.063	0.081	0.123	0.091	0.112
								92	0.132	0.214	0.152	0.121	0.165	0.121	0.144	0.171	0.286	0.227	0.163	0.18	0.212	0.188	0.265	0.138	0.168	0.112	0.129	0.068		92	0.114	0.118	0.077	0.097	0.118	0.135	0.079	0.097	0.099	0.052	0.044	0.066	0.076	0.044	0.046	0.074	0.11	0.114	0.121
								93	0.249	0.247	0.122	0.131	0.188	0.12	0.123	0.172	0.154	0.182	0.144	0.181	0.189	0.169	0.173	0.195	0.171	0.096	0.174	0.07		93	0.087	0.124	0.06	0.131	0.1	0.121	0.073	0.081	0.089	0.079	0.069	0.062	0.085	0.063	0.063	0.089	0.097	0.133	0.099
								94	0.13	0.192	0.119	0.149	0.153	0.171	0.125	0.118	0.21	0.19	0.19	0.182	0.119	0.178	0.135	0.167	0.229	0.099	0.153	0.077		94	0.138	0.096	0.068	0.101	0.101	0.102	0.073	0.084	0.091	0.06	0.057	0.066	0.066	0.06	0.043	0.093	0.161	0.095	0.088
								95	0.119	0.18	0.156	0.117	0.172	0.119	0.151	0.172	0.162	0.199	0.179	0.186	0.212	0.141	0.208	0.184	0.195	0.103	0.141	0.08		95	0.129	0.127	0.073	0.083	0.087	0.068	0.09	0.101	0.118	0.085	0.047	0.047	0.076	0.074	0.07	0.068	0.123	0.104	0.105
								96	0.2	0.184	0.165	0.163	0.187	0.158	0.137	0.145	0.195	0.218	0.154	0.207	0.187	0.132	0.19	0.174	0.12	0.108	0.157	0.079		96	0.101	0.138	0.082	0.075	0.102	0.097	0.093	0.099	0.112	0.057	0.045	0.043	0.081	0.071	0.062	0.11	0.081	0.116	0.112
								97	0.113	0.159	0.148	0.131	0.162	0.112	0.11	0.144	0.182	0.161	0.163	0.206	0.156	0.169	0.202	0.145	0.138	0.097	0.144	0.079		97	0.077	0.07	0.068	0.091	0.091	0.097	0.097	0.081	0.094	0.057	0.087	0.038	0.086	0.095	0.059	0.072	0.116	0.14	0.067
								98	0.255	0.18	0.112	0.125	0.25	0.146	0.161	0.127	0.172	0.259	0.152	0.226	0.156	0.169	0.202	0.135	0.117	0.098	0.176	0.072		98	0.11	0.114	0.081	0.112	0.088	0.092	0.097	0.11	0.112	0.145	0.045	0.043	0.099	0.093	0.065	0.101	0.114	0.134	0.116
								99	0.145	0.14	0.134	0.175	0.202	0.154	0.13	0.138	0.156	0.2	0.234	0.175	0.169	0.16	0.128	0.164	0.138	0.132	0.172	0.074		99	0.093	0.1	0.064	0.097	0.068	0.092	0.099	0.068	0.155	0.085	0.047	0.043	0.082	0.088	0.063	0.074	0.102	0.106	0.128
								100	0.188	0.243	0.12	0.215	0.187	0.14	0.13	0.138	0.197	0.217	0.212	0.173	0.194	0.161	0.178	0.164	0.132	0.14	0.137	0.078		100	0.138	0.074	0.099	0.123	0.086	0.088	0.108	0.086	0.125	0.047	0.045	0.043	0.085	0.055	0.061	0.076	0.161	0.131	0.117
[truncated: 1 more columns]

## Sheet: Supplementary Figure 2
Early L3
No. of 2° branches initiated [100 μm/hr]				No. of 2° branches retracted [100 μm/hr]
Number	Wild-type	chdp-1(tm4947)		Number	Wild-type	chdp-1(tm4947)
1	23.5	57		1	20.5	50.5
2	20	46		2	13	29.5
3	28.5	63		3	30	48
4	19.5	39.5		4	9.5	29.5
5	20	42.5		5	11.5	24.5
6	26	64		6	13.5	42.5
7	26	42.5		7	22	24
8	23	43.5		8	19	18.5
9	24	54.5		9	20	32.5
10	21	42.5		10	17.5	22
2° branches growth [μm/hr]				2° branches retraction [μm/hr]
Number	Wild-type	chdp-1(tm4947)		Number	Wild-type	chdp-1(tm4947)
1	13.1265	42.774		1	18.1671	11.3968
2	28.7182	17.91		2	11.2292	14.4386
3	7.36085	17.9057		3	19.41	9.47714
4	7.04667	29.2725		4	6.73459	28.32
5	13.536	23.3657		5	9.108	16.0929
6	13.3877	16.8686		6	15.12	14.6229
7	12.3	10.5075		7	19.4533	6.04971
8	9.42667	10.0909		8	30.675	21.1367
9	29.28	28.224		9	17.0486	5.25064
10	7.23686	62.076		10	8.97429	20.43
11	10.2405	25.905		11	8.23579	5.635
12	38.3933	48.14		12	11.5171	13.0011
13	21.2271	14.5958		13	11.4229	12.1906
14	11.175	25.2514		14	4.32321	20.2237
15	19.6567	22.1467		15	7.59882	7.19714
16	32.02	15.6937		16	17.4347	26.3143
17	15.5526	20.0116		17	32.8114	10.2809
18	11.2286	39.3086		18	5.23714	19.272
19	9.47273	33.312		19	11.8976	16.0129
20	22.7657	19.8733		20	5.40429	24.9267
21	15.4563	15.75		21	22.674	16.4533
22	67.872	38.8886		22	9.01886	8.4
23	8.0725	14.6458		23	8.13619	4.47724
24	21.1246	19.542		24	3.71679	6.26743
25	9.07385	12.6505		25	8.4	12.2957
26	24.0218	10.4885		26	36.6333	16.0094
27	15.2229	20.3771		27	10.3108	29.634
28	13.9626	30.435		28	9.2671	24.5486
29	37.6543	16.192		29	7.55	15.4612
30	10.2	46.795		30	16.3114	9.9312
31	16.995	23.88		31		14.8477
32	22.8267	16.2965		32		14.6143
33	26.3229	21.7565		33		30.0771
34	21.996	17.2543		34		29.28
35	34.332	17.8163		35		18.9533
36	16.8943	23.3127		36		10.7435
37	15.9538	26.9057		37		5.34286
38	33.7371	61.2		38		6.71077
39	36.64	20.85		39		12.0914
40	26.6533	31.5164		40		6.46114
41	31.1533	13.3543		41		11.4552
42	10.9155	24.6257		42		7.86
43	50.58	12.796		43		23.478
44	15.1547	19.495		44		5.61789
45	19.0518	12.9159		45		4.97333
46	27.8871	34.16		46		17.2886
47	89.145	28.8218		47		14.319
48	47.3229	19.0527		48		16.235
49	14.7086	41.1327		49		13.1633
50	15.6021	15.5073		50		11.4209
51	24.3491	10.4971		51		7.5
52	15.6183	64.62		52		9.39857
53	20.0714	44.268		53		6.50357
54	21.698	56.1		54		5.07086
55	19.746	14.34		55		9.84214
56	13.8571	61.5943		56		5.57571
57	64.125	15.315		57		28.3473
58	14.6259	25.65		58		21.355
59	17.185	19.9571
60	81.6	30.7667
61	34.44	10.108
62	17.4386	13.366
63	17.34	19.955
64	87.15	12.75
65	10.1381	35.6143
66	17.64	33.54
67	20.8586	30.2267
68	28.7	53.748
69	24.7989	27.0771
70	13.1949	11.1487
71	12.1714	23.3836
72	24.06	9.68
73	15.7277	15.2294
74	33.0706	49.2429
75	20.9562	11.265
76	38.5157	78.98
77	23.98	12.48
78	50.1514	14.6274
79	31.3586	22.8
80	19.66	9.972
81	18.0692	40.4829
82	26.6629	8.122
83	10.257	6.85886
84	21.6	8.748
85	12.1183	29.1109
86	19.91	8.172
87	30.88	15.06
88	75.39	12.0656
89	36.8957	14.2591
90	77.925	22.2643
91	37.4057	36.48
92	19.5814	66.948
93	15.4371	16.9875
94	28.1271	48.396
95	16.7112	22.9629
96	11.5826	51.7543
97	26.8547	16.8938
98	21.9208	21.3277
99	57.36	14.1193
100	23.2671	34.755
101	55.2

## Sheet: Supplementary Figure 3
Degeneration
Aera:Distance between the cell bodies of OLL and vulva
wyIs592
	L4				1 day				3 day				5 day				7 day				9 day
序号	2°	3°	4°		2°	3°	4°		2°	3°	4°		2°	3°	4°		2°	3°	4°		2°	3°	4°
1	14	14	22		16	16	34		21	21	39		15	15	51		16	15	31		18	18	44
2	13	13	14		18	16	33		15	15	44		15	15	38		20	20	47		17	16	34
3	12	12	36		16	16	32		14	13	42		20	20	41		18	18	38		12	12	36
4	11	11	17		13	13	29		15	15	50		17	17	47		22	22	47		17	17	48
5	13	13	14		21	20	41		14	14	44		18	18	30		16	16	32		18	18	46
6	13	13	15		18	18	43		14	12	41		22	22	48		13	13	42		20	20	45
7	16	16	33		12	12	41		14	13	44		17	16	51		18	17	37		16	16	42
8	15	13	18		16	16	39		10	10	35		14	14	42		15	15	31		16	16	55
9	14	13	30		16	16	34		15	15	38		19	19	51		13	13	32		14	14	33
10	16	15	31		14	13	31		12	12	47		15	15	41		18	18	50		14	14	54
11	14	14	36		17	16	41		13	12	32		16	15	33		16	16	39		17	17	46
12	12	12	26		13	13	48		16	15	36		17	16	27		12	12	33		21	21	39
13	9	9	21		17	17	39		12	12	45		15	15	40		14	14	34		14	12	43
14	16	15	39		14	14	39		16	14	38		16	16	40		15	15	44		17	15	38
15	20	19	22		16	16	33		17	17	34		14	14	39		16	16	40		20	19	49
16	11	11	33		13	13	37		13	12	27		17	16	41		17	17	57		17	17	42
17	12	12	22		12	12	49		10	10	44		17	17	35		14	14	27		17	14	42
18	12	12	33		14	14	37		14	14	39		13	13	44		19	18	34		17	17	30
19	12	12	31		14	14	40		13	13	35		13	13	34		19	17	46		12	12	27
20	17	17	22		11	11	43		11	11	38		15	15	35		16	16	43		19	19	47
21	12	11	17		14	14	31		16	16	39		13	13	40		18	18	36		15	15	43
22	15	14	33		15	15	40		11	11	35		16	16	35		16	15	50		14	14	51
23	13	13	32		14	14	39		17	17	33		16	14	36		15	15	35		13	13	31
24	14	13	31		16	16	38		13	13	47		16	15	36		18	16	47		17	17	47
25	13	13	33		16	16	48		12	12	38		17	17	35		15	15	42		13	13	37
26	12	12	35		17	17	41		16	16	42		18	16	38		11	11	54		21	21	45
27	12	12	27		13	13	38		12	12	45		20	18	47		15	15	58		15	15	40
28	11	11	33		19	19	48		15	15	28		19	18	38		18	18	55		15	15	31
29	12	12	38		18	18	33		15	15	29		14	14	33		13	13	37		14	14	35
30	13	13	36		15	15	46		11	11	33		16	16	39		20	18	58		21	21	57
31	11	11	8		14	14	40		14	14	43		13	13	31		16	16	31		16	16	37
32	13	13	15		19	19	41		18	18	39		17	17	34		17	17	54		16	16	43
33	14	14	37		16	16	38		17	17	45		16	16	33		15	15	43		16	16	35
34	11	9	32		13	13	30		15	15	34		14	14	38		20	20	37		15	15	40
35	12	12	35		17	17	44		18	15	35		16	16	41		14	14	57		20	20	44
36	14	14	33		19	19	37		17	15	31		16	16	50		17	17	38		16	16	35
37	11	11	24		19	17	35		17	16	44		14	14	31		20	20	39		18	18	53
38	17	17	32		16	16	41		19	18	47		19	19	43		23	21	26		15	15	51
39	12	12	24		17	17	51		16	16	42		17	16	37		21	21	50		17	17	57
40	13	13	25		20	20	42		12	12	40		15	15	38		17	17	40		17	16	38
41	19	18	27		13	13	45		15	15	47		15	14	42		13	13	27		14	14	43
42	14	13	34		13	13	36		18	17	49		15	15	31		19	19	40		20	19	49
43	15	14	22		14	14	36		14	13	38		18	18	40		18	18	49		16	14	47
44	16	16	36		18	17	43		16	15	37		14	14	36		20	20	45		16	15	45
45	14	14	20		15	15	34		16	15	41		19	19	33		17	17	49		16	16	47
46	14	14	30		17	17	47		14	14	33		16	16	44		19	19	48		21	20	56
47	16	15	19		14	14	32		16	15	42		13	13	26		17	17	38		23	23	52
48	9	9	30		18	17	46		15	15	42		12	12	42		17	17	51		18	17	45
49	12	12	32		15	15	40		13	13	39		17	17	39		15	14	33		19	19	49
50	12	12	17		19	18	45		15	13	33		14	14	35		19	19	52		15	15	38
chdp-1(tm4947);wyIs592
	L4				1 day				3 day				5 day				7 day				9 day
序号	2°	3°	4°		2°	3°	4°		2°	3°	4°		2°	3°	4°		2°	3°	4°		2°	3°	4°
1	18	16	5		16	15	28		17	15	27		18	16	29		18	18	32		22	22	28
2	17	17	10		15	15	19		19	17	23		16	15	20		18	18	31		2	2	2
3	16	15	12		14	14	25		20	18	24		20	20	45		18	18	33		16	16	33
4	14	14	23		23	22	23		20	19	38		13	13	27		24	22	30		20	19	30
5	12	12	10		19	19	28		22	21	23		15	15	37		18	18	37		15	15	23
6	21	19	8		18	18	23		19	19	22		23	22	36		14	14	34		2	2	1
7	21	18	6		18	17	23		14	13	29		16	16	32		13	13	21		18	18	42
8	15	12	26		16	16	16		18	17	16		17	17	30		8	8	26		16	16	34
9	17	15	7		20	20	21		21	19	17		12	12	21		10	9	11		16	15	22
10	13	11	12		21	18	32		14	14	19		16	15	26		12	12	29		3	2	1
11	14	13	8		16	16	24		20	17	21		18	17	27		19	17	35		15	15	22
12	16	13	26		19	16	21		15	15	30		16	16	29		6	5	7		18	18	32
13	17	16	24		19	18	26		17	16	35		14	14	29		6	5	3		17	17	36
14	14	14	13		19	17	24		19	19	23		15	15	30		17	17	34		18	18	37
15	14	14	10		22	20	28		16	15	38		15	15	27		9	6	5		24	24	50
16	14	14	10		20	19	29		14	14	10		19	19	40		16	15	28		23	23	25
17	18	18	18		20	20	30		14	13	45		18	17	31		7	7	8		22	22	34
18	16	16	13		23	23	32		20	18	35		17	17	41		9	9	27		16	15	30
19	14	13	19		13	13	34		17	16	26		10	6	4		21	19	39		16	15	44
20	22	21	9		15	13	17		19	19	43		22	21	31		14	14	34		21	21	41
21	17	15	8		18	17	26		14	14	21		14	14	33		10	9	16		4	1	1
22	17	16	5		20	19	32		17	17	34		12	11	27		21	21	29		25	25	42
23	14	14	20		22	20	29		21	18	20		17	17	32		16	15	22		4	4	2
24	17	16	11		23	21	25		17	16	29		17	17	36		16	16	37		22	22	39
25	16	15	10		16	15	19		16	16	26		18	17	21		20	18	40		19	19	37
26	15	14	9		21	21	24		17	16	30		18	17	30		17	16	33		6	5	1
27	16	16	15		16	15	36		15	15	33		20	20	27		6	5	3		16	16	31
28	14	14	9		20	18	30		15	15	33		3	3	2		17	17	30		12	10	3
29	15	14	14		18	17	29		17	16	24		15	15	32		18	18	36		15	15	33
30	18	18	14		17	17	24		15	15	42		17	17	34		18	18	35		8	5	1
31	17	15	18		19	19	30		3	2	2		17	17	30		9	8	4		20	20	33
32	14	13	9		16	16	18		11	11	22		22	22	33		16	16	29		4	2	2
33	13	11	9		18	18	24		16	16	33		19	18	26		20	20	38		20	19	24
34	13	13	9		21	20	24		19	19	33		7	6	2		3	2	2		21	21	47
35	15	14	22		18	18	31		21	21	31		17	17	23		17	17	42		15	15	32
36	13	13	10		17	15	21		17	16	23		15	15	25		19	19	45		2	1	1
37	16	15	13		17	17	25		14	14	30		17	17	30		20	18	34		23	22	27
38	15	14	16		18	17	28		11	5	1		19	19	33		21	21	45		14	14	29
39	14	13	10		18	17	24		15	15	30		19	17	22		19	19	24		11	10	15
40	15	15	12		19	19	25		16	16	28		18	17	29		14	14	23		17	17	23
41	16	12	9		17	16	23		21	21	33		14	14	28		15	15	21		17	17	32
42	15	15	6		15	15	31		19	19	22		16	16	24		21	21	41		21	20	22
43	21	18	15		18	18	29		15	15	38		19	19	34		6	5	3		18	17	37
44	16	14	10		18	18	15		10	10	24		18	18	33		10	7	4		2	2	1
45	14	14	19		18	17	17		17	16	25		20	19	28		17	17	35		19	19	31
46	16	16	8		19	19	25		15	14	15		19	18	35		19	17	25		12	12	18
47	20	19	21		17	15	24		12	12	25		18	18	30		14	13	25		13	12	17
48	16	16	12		14	14	31		15	15	29		16	16	31		20	20	33		20	20	26
49	19	19	28		16	16	23		19	19	29		18	16	20		16	16	24		17	17	25
50	17	17	28		17	15	26		15	14	25		19	18	36		19	19	40		3	3	2

[truncated: 10 more sheets: Supplementary Figure 4, Supplementary Figure 5, Supplementary Figure 6, Supplementary Figure 7, Supplementary Figure 8, Supplementary Figure 9, Supplementary Figure 10, Supplementary Figure 11, Supplementary Figure 12, Supplementary Figure 13]
